# Supplementary material for: High Through-Put Sequencing of the Parhyale hawaiensis mRNAs and microRNAs to Aid Comparative Developmental Studies
Source: PLoS One. 2012 Mar 20;7(3):e33784. doi: 10.1371/journal.pone.0033784 (PMC3309017; doi:10.1371/journal.pone.0033784)
Supplement: Table S1 — Blast results for cross-species homology matches. (XLSX) [file pone.0033784.s001.xlsx]

## Sheet: Sheet1
Table S1: Blast results for cross-species homology matches
TRANSCRIPT_ID	TRAN_START	TRAN_STOP	STRAND	FRAME	MATCH_ID	MATCH_SPECIES	EVALUE	BITSCORE	HSP	MATCH_START	MATCH_STOP
contig00008	9	452	positive	2	gi.119112859	Anopheles gambiae	5.05025e-62	238.039	1	4957	5104
contig00022	292	582	positive	0	gi.223633991	Homo sapiens	2.73759e-09	62.003	1	354	447
contig00023	50	340	negative	0	gi.223633991	Homo sapiens	2.73759e-09	62.003	1	354	447
contig00070	72	581	negative	2	gi.33504483	Mus musculus	7.17546e-78	289.656	1	11	180
contig00448	192	1079	negative	0	gi.193575639	Acyrthosiphon pisum	1.08404e-43	177.563	1	276	597
contig00481	173	337	negative	1	gi.86565236	Caenorhabditis elegans	2.54424e-08	58.9214	1	802	855
contig00487	43	561	positive	0	gi.193693040	Acyrthosiphon pisum	1.9269e-18	92.0485	1	197	375
contig00533	13	480	negative	1	gi.156539661	Nasonia vitripennis	9.45985e-46	182.57	1	446	604
contig00533	262	390	negative	1	gi.156539661	Nasonia vitripennis	9.45985e-46	182.57	2	608	650
contig00534	73	516	positive	0	gi.156539661	Nasonia vitripennis	3.97445e-44	177.178	1	454	604
contig00534	67	267	positive	0	gi.156539661	Nasonia vitripennis	3.97445e-44	177.178	2	584	650
contig00542	376	3672	negative	0	gi.156540439	Nasonia vitripennis	0	776.548	1	123	1159
contig00547	1363	2151	positive	0	gi.193596679	Acyrthosiphon pisum	3.62321e-107	224.557	1	688	938
contig00547	731	1345	positive	1	gi.193596679	Acyrthosiphon pisum	3.62321e-107	224.557	2	461	681
contig00547	486	686	positive	2	gi.193596679	Acyrthosiphon pisum	3.62321e-107	224.557	3	357	433
contig00547	212	481	positive	1	gi.193596679	Acyrthosiphon pisum	3.62321e-107	224.557	4	268	355
contig00552	71	268	negative	1	gi.156540249	Nasonia vitripennis	4.63412e-10	65.4698	1	21	85
contig00590	28	660	negative	0	gi.198418046	Ciona intestinalis	1.76631e-54	214.157	1	17	227
contig00591	411	713	negative	0	gi.156539637	Nasonia vitripennis	6.05211e-14	77.7962	1	254	357
contig00596	2	475	positive	1	gi.156540584	Nasonia vitripennis	5.40929e-12	72.0182	1	136	297
contig00668	14	859	negative	0	lcl.10885	Daphnia_pulex	1.40954e-32	140.198	1	6	285
contig00738	43	642	positive	0	gi.193693040	Acyrthosiphon pisum	8.62801e-31	134.035	1	197	402
contig00815	24	905	positive	2	gi.5834924	Anopheles gambiae	7.38484e-57	221.09	1	9	303
contig01119	31	501	negative	0	gi.260823962	Branchiostoma floridae	6.93869e-46	182.956	1	84	244
contig01121	193	636	negative	0	lcl.22262	Daphnia_pulex	1.5696e-12	73.1738	1	143	293
contig01125	19	420	negative	0	gi.91094971	Tribolium castaneum	4.71068e-08	60.077	1	87	223
contig01128	365	1081	positive	1	gi.193661993	Acyrthosiphon pisum	5.04399e-18	92.8189	1	938	1167
contig01147	543	938	positive	2	gi.260835488	Branchiostoma floridae	4.88062e-10	65.4698	1	12	142
contig01150	786	1031	negative	1	gi.189242208	Tribolium castaneum	2.58016e-07	56.6102	1	228	310
contig01160	27	386	positive	2	gi.193661993	Acyrthosiphon pisum	5.07979e-15	81.2629	1	1035	1157
contig01174	972	1373	negative	0	gi.115943868	Strongylocentrotus purpuratus	1.7844e-22	90.8929	1	579	711
contig01174	860	961	negative	1	gi.115943868	Strongylocentrotus purpuratus	1.7844e-22	90.8929	2	715	748
contig01244	258	467	positive	2	gi.193643666	Acyrthosiphon pisum	3.9648e-07	55.8398	1	58	141
contig01248	164	826	negative	1	gi.91094971	Tribolium castaneum	1.19891e-10	68.1662	1	159	385
contig01277	466	564	negative	1	gi.189242208	Tribolium castaneum	1.13039e-07	45.4394	1	214	246
contig01277	276	431	negative	2	gi.189242208	Tribolium castaneum	1.13039e-07	45.4394	2	261	311
contig01327	209	553	positive	1	lcl.20061	Daphnia_pulex	1.54214e-11	51.6026	1	60	173
contig01327	544	789	positive	0	lcl.20061	Daphnia_pulex	1.54214e-11	51.6026	2	171	251
contig01414	15	422	negative	2	gi.189242208	Tribolium castaneum	1.92628e-09	63.1586	1	183	332
contig01420	254	409	positive	1	gi.193693102	Acyrthosiphon pisum	4.18607e-09	50.0618	1	65	116
contig01420	99	218	positive	2	gi.193693102	Acyrthosiphon pisum	4.18607e-09	50.0618	2	13	52
contig01441	162	692	negative	1	lcl.5165	Daphnia_pulex	2.79182e-35	148.673	1	16	193
contig01548	725	805	negative	2	lcl.291	Daphnia_pulex	9.47741e-07	41.2022	1	86	112
contig01548	682	735	negative	0	lcl.291	Daphnia_pulex	9.47741e-07	41.2022	2	109	126
contig01551	3	125	positive	2	lcl.291	Daphnia_pulex	6.71269e-11	68.1662	1	86	126
contig01652	1	279	positive	0	gi.5834921	Anopheles gambiae	4.3369e-07	54.299	1	6	101
contig01656	2	565	negative	0	gi.15620524	Tribolium castaneum	5.96866e-64	243.817	1	4	191
contig01659	39	890	negative	1	gi.5834912	Anopheles gambiae	1.72365e-26	120.168	1	31	326
contig01681	1	522	positive	0	gi.5834920	Anopheles gambiae	1.3578e-38	159.458	1	269	442
contig01729	28	1131	positive	0	gi.5834919	Anopheles gambiae	4.85664e-52	205.682	1	33	404
contig01854	757	1236	positive	0	gi.260818390	Branchiostoma floridae	5.59175e-14	79.337	1	119	279
contig01858	220	678	positive	0	gi.115629205	Strongylocentrotus purpuratus	3.34747e-12	72.0182	1	178	327
contig01861	3	407	negative	0	gi.260818390	Branchiostoma floridae	1.61718e-12	72.0182	1	112	247
contig01893	177	332	negative	0	gi.156539768	Nasonia vitripennis	3.51326e-11	43.1282	1	472	523
contig01893	4	195	negative	2	gi.156539768	Nasonia vitripennis	3.51326e-11	43.1282	2	518	582
contig01893	308	415	negative	1	gi.156539768	Nasonia vitripennis	3.51326e-11	43.1282	3	445	479
contig01947	687	956	positive	2	gi.198412499	Ciona intestinalis	9.93347e-14	72.0182	1	265	350
contig01947	961	1071	positive	0	gi.198412499	Ciona intestinalis	9.93347e-14	72.0182	2	352	387
contig01965	478	846	positive	0	gi.91094971	Tribolium castaneum	2.05658e-11	71.2478	1	159	272
contig01971	100	735	positive	0	gi.115930783	Strongylocentrotus purpuratus	1.32952e-19	96.6709	1	513	721
contig01974	2	256	negative	1	gi.260825865	Branchiostoma floridae	1.52278e-12	72.4034	1	573	657
contig01974	226	546	negative	2	gi.260825865	Branchiostoma floridae	1.52278e-12	72.4034	2	476	582
contig02034	1	105	positive	0	gi.91087669	Tribolium castaneum	7.13336e-09	61.2326	1	113	147
contig02056	3	629	positive	2	lcl.118	Daphnia_pulex	4.31598e-87	322.013	1	327	535
contig02067	225	719	negative	0	gi.72100682	Strongylocentrotus purpuratus	1.23897e-14	80.1073	1	51	214
contig02221	42	314	negative	1	gi.115920122	Strongylocentrotus purpuratus	2.69568e-09	63.1586	1	880	971
contig02264	618	1457	positive	2	lcl.28473	Daphnia_pulex	9.82864e-09	62.003	1	313	555
contig02356	3	152	negative	1	gi.115693258	Strongylocentrotus purpuratus	6.94499e-14	62.003	1	471	520
contig02356	259	336	negative	0	gi.115693258	Strongylocentrotus purpuratus	6.94499e-14	62.003	2	441	466
contig02364	45	566	negative	2	gi.193669451	Acyrthosiphon pisum	8.68393e-22	103.219	1	641	811
contig02369	244	618	positive	0	gi.115678871	Strongylocentrotus purpuratus	1.30381e-35	149.443	1	370	496
contig02432	354	515	negative	0	lcl.3004	Daphnia_pulex	8.42726e-12	69.707	1	316	369
contig02461	1	699	negative	0	gi.115715767	Strongylocentrotus purpuratus	6.62273e-37	154.836	1	353	588
contig02760	3	1133	positive	2	gi.193661993	Acyrthosiphon pisum	6.87436e-24	112.079	1	678	1055
contig02762	17	280	positive	1	gi.156540552	Nasonia vitripennis	3.72655e-06	51.6026	1	718	805
contig02770	441	1001	negative	0	gi.91092628	Tribolium castaneum	3.52434e-92	338.576	1	1	187
contig02896	214	489	positive	0	gi.239508905	Homo sapiens	1.59373e-06	52.7582	1	34	141
contig02909	227	634	negative	1	gi.193716291	Acyrthosiphon pisum	3.07186e-16	85.1149	1	534	668
contig02920	1119	1499	positive	2	gi.115946764	Strongylocentrotus purpuratus	2.26138e-08	60.8474	1	2	125
contig02994	1498	2115	negative	1	gi.91089493	Tribolium castaneum	2.33093e-89	330.487	1	1	203
contig03041	547	924	positive	0	gi.260825865	Branchiostoma floridae	3.87914e-26	93.9745	1	509	634
contig03041	297	476	positive	2	gi.260825865	Branchiostoma floridae	3.87914e-26	93.9745	2	425	484
contig03041	894	1058	positive	2	gi.260825865	Branchiostoma floridae	3.87914e-26	93.9745	3	625	679
contig03095	260	547	negative	1	gi.66540596	Apis mellifera	9.11353e-10	63.1586	1	94	191
contig03113	718	939	positive	0	gi.115963521	Strongylocentrotus purpuratus	1.3302e-08	45.4394	1	517	590
contig03113	528	731	positive	2	gi.115963521	Strongylocentrotus purpuratus	1.3302e-08	45.4394	2	455	520
contig03140	6	275	positive	2	gi.193657209	Acyrthosiphon pisum	3.94615e-11	68.9366	1	1052	1142
contig03143	263	670	negative	0	gi.193636781	Acyrthosiphon pisum	2.73817e-12	72.4034	1	1042	1175
contig03199	76	450	negative	0	gi.91090165	Tribolium castaneum	4.9319e-22	103.605	1	11	134
contig03214	193	417	negative	0	gi.193589532	Acyrthosiphon pisum	5.42801e-23	107.071	1	136	210
contig03361	138	653	positive	2	gi.115668650	Strongylocentrotus purpuratus	1.2529e-20	99.7525	1	438	610
contig03442	64	453	negative	0	gi.115932406	Strongylocentrotus purpuratus	2.85043e-12	71.2478	1	313	434
contig03510	661	945	positive	0	lcl.17746	Daphnia_pulex	1.48732e-11	70.8626	1	28	126
contig03674	883	1257	positive	0	gi.156539768	Nasonia vitripennis	1.54829e-31	109.768	1	350	474
contig03674	1376	1435	positive	1	gi.156539768	Nasonia vitripennis	1.54829e-31	109.768	2	514	533
contig03674	1242	1373	positive	2	gi.156539768	Nasonia vitripennis	1.54829e-31	109.768	3	469	512
contig03680	43	180	negative	2	gi.115946802	Strongylocentrotus purpuratus	1.57655e-07	45.8246	1	258	303
contig03680	266	358	negative	1	gi.115946802	Strongylocentrotus purpuratus	1.57655e-07	45.8246	2	197	227
contig03680	5	43	negative	1	gi.115946802	Strongylocentrotus purpuratus	1.57655e-07	45.8246	3	304	316
contig03694	51	290	negative	1	gi.115715767	Strongylocentrotus purpuratus	3.241e-25	80.1073	1	502	582
contig03694	275	547	negative	2	gi.115715767	Strongylocentrotus purpuratus	3.241e-25	80.1073	2	416	506
contig03694	552	599	negative	1	gi.115715767	Strongylocentrotus purpuratus	3.241e-25	80.1073	3	399	414
contig03708	947	1021	positive	1	gi.115732928	Strongylocentrotus purpuratus	6.34612e-08	46.595	1	516	540
contig03708	741	821	positive	2	gi.115732928	Strongylocentrotus purpuratus	6.34612e-08	46.595	2	450	473
contig03708	844	930	positive	0	gi.115732928	Strongylocentrotus purpuratus	6.34612e-08	46.595	3	481	509
contig03721	175	396	positive	0	gi.156539768	Nasonia vitripennis	3.01041e-11	69.707	1	350	423
contig03741	399	638	positive	2	gi.156540272	Nasonia vitripennis	2.94588e-11	68.5514	1	260	344
isotig00001	4492	4902	positive	0	lcl.1457	Daphnia_pulex	6.23182e-62	145.976	1	155	293
isotig00001	4161	4472	positive	2	lcl.1457	Daphnia_pulex	6.23182e-62	145.976	2	51	154
isotig00002	4161	4880	positive	2	lcl.1457	Daphnia_pulex	9.24436e-66	253.447	1	51	293
isotig00003	4485	4895	positive	2	lcl.1457	Daphnia_pulex	6.21962e-62	145.976	1	155	293
isotig00003	4154	4465	positive	1	lcl.1457	Daphnia_pulex	6.21962e-62	145.976	2	51	154
isotig00004	4154	4873	positive	1	lcl.1457	Daphnia_pulex	9.23216e-66	253.447	1	51	293
isotig00019	1829	2032	positive	1	gi.17568503	Caenorhabditis elegans	4.96577e-07	56.9954	1	330	397
isotig00019	1575	1862	positive	2	gi.17568503	Caenorhabditis elegans	4.96577e-07	56.9954	2	245	340
isotig00021	1106	1858	positive	1	gi.17568503	Caenorhabditis elegans	4.95721e-07	56.9954	1	128	340
isotig00021	1825	2028	positive	0	gi.17568503	Caenorhabditis elegans	4.95721e-07	56.9954	2	330	397
isotig00024	989	1399	positive	1	lcl.1457	Daphnia_pulex	1.55234e-62	145.976	1	155	293
isotig00024	658	969	positive	0	lcl.1457	Daphnia_pulex	1.55234e-62	145.976	2	51	154
isotig00025	658	1377	positive	0	lcl.1457	Daphnia_pulex	2.2644e-66	253.447	1	51	293
isotig00026	998	1408	positive	1	lcl.1457	Daphnia_pulex	1.56502e-62	145.976	1	155	293
isotig00026	667	978	positive	0	lcl.1457	Daphnia_pulex	1.56502e-62	145.976	2	51	154
isotig00027	667	1386	positive	0	lcl.1457	Daphnia_pulex	2.27026e-66	253.447	1	51	293
isotig00028	1131	1334	positive	2	gi.17568503	Caenorhabditis elegans	3.0412e-07	56.9954	1	330	397
isotig00028	412	1164	positive	0	gi.17568503	Caenorhabditis elegans	3.0412e-07	56.9954	2	128	340
isotig00031	253	849	negative	0	gi.17568503	Caenorhabditis elegans	1.26737e-18	94.7449	1	144	340
isotig00031	83	286	negative	2	gi.17568503	Caenorhabditis elegans	1.26737e-18	94.7449	2	330	397
isotig00032	83	850	negative	0	gi.17568503	Caenorhabditis elegans	4.48679e-32	139.428	1	144	397
isotig00040	1101	1241	negative	0	gi.118777660	Anopheles gambiae	2.94004e-06	53.5286	1	1	49
isotig00042	198	611	negative	1	gi.17568503	Caenorhabditis elegans	3.09189e-19	59.6918	1	171	308
isotig00042	7	192	negative	0	gi.17568503	Caenorhabditis elegans	3.09189e-19	59.6918	2	312	381
isotig00043	198	716	negative	1	gi.17568503	Caenorhabditis elegans	8.60317e-20	61.6178	1	139	308
isotig00043	7	192	negative	0	gi.17568503	Caenorhabditis elegans	8.60317e-20	61.6178	2	312	381
isotig00044	1039	1179	negative	0	gi.118777660	Anopheles gambiae	2.74788e-06	53.5286	1	1	49
isotig00047	554	964	positive	1	lcl.1457	Daphnia_pulex	9.66753e-63	145.976	1	155	293
isotig00047	223	534	positive	0	lcl.1457	Daphnia_pulex	9.66753e-63	145.976	2	51	154
isotig00048	253	858	negative	1	gi.17568503	Caenorhabditis elegans	3.80328e-17	89.3521	1	139	340
isotig00048	83	286	negative	0	gi.17568503	Caenorhabditis elegans	3.80328e-17	89.3521	2	330	397
isotig00049	223	942	positive	0	lcl.1457	Daphnia_pulex	1.3809e-66	253.447	1	51	293
isotig00050	83	859	negative	1	gi.17568503	Caenorhabditis elegans	1.34645e-30	134.035	1	139	397
isotig00051	562	972	positive	0	lcl.1457	Daphnia_pulex	9.79621e-63	145.976	1	155	293
isotig00051	231	542	positive	2	lcl.1457	Daphnia_pulex	9.79621e-63	145.976	2	51	154
isotig00052	231	950	positive	2	lcl.1457	Daphnia_pulex	1.39363e-66	253.447	1	51	293
isotig00054	253	657	negative	0	gi.17568503	Caenorhabditis elegans	8.53417e-16	84.7297	1	209	340
isotig00054	83	286	negative	2	gi.17568503	Caenorhabditis elegans	8.53417e-16	84.7297	2	330	397
isotig00055	83	658	negative	0	gi.17568503	Caenorhabditis elegans	3.02129e-29	129.413	1	209	397
isotig00056	47	487	positive	1	lcl.1457	Daphnia_pulex	1.00056e-73	153.295	1	3	154
isotig00056	507	917	positive	2	lcl.1457	Daphnia_pulex	1.00056e-73	153.295	2	155	293
isotig00058	47	895	positive	1	lcl.1457	Daphnia_pulex	1.24293e-77	290.041	1	3	293
isotig00064	36	122	positive	2	gi.193669300	Acyrthosiphon pisum	1.70455e-07	56.6102	1	714	742
contig04104	48	416	negative	1	lcl.17613	Daphnia_pulex	4.24954e-16	83.9593	1	114	234
contig04107	108	806	positive	2	lcl.18210	Daphnia_pulex	2.00508e-120	406.757	1	269	501
contig04107	11	106	positive	1	lcl.18210	Daphnia_pulex	2.00508e-120	406.757	2	237	268
contig04247	147	650	negative	2	lcl.30668	Daphnia_pulex	2.81907e-15	77.0258	1	27	197
contig04247	29	115	negative	0	lcl.30668	Daphnia_pulex	2.81907e-15	77.0258	2	224	252
contig04435	97	657	positive	0	gi.115730867	Strongylocentrotus purpuratus	4.17374e-06	51.6026	1	317	501
contig04475	76	858	positive	0	gi.115730867	Strongylocentrotus purpuratus	6.71269e-11	68.1662	1	238	501
contig04606	415	933	positive	0	gi.193636781	Acyrthosiphon pisum	7.68183e-11	68.1662	1	972	1140
contig04611	901	1200	negative	0	gi.193657209	Acyrthosiphon pisum	6.89426e-13	75.485	1	1075	1173
contig04613	150	809	positive	2	gi.193636781	Acyrthosiphon pisum	1.01216e-13	77.411	1	929	1140
contig04641	560	865	negative	2	gi.189242208	Tribolium castaneum	1.87526e-10	67.0106	1	214	321
isotig00302	155	358	negative	0	gi.193625079	Acyrthosiphon pisum	1.88522e-06	51.6026	1	456	521
isotig00302	361	396	negative	1	gi.193625079	Acyrthosiphon pisum	1.88522e-06	51.6026	2	443	454
isotig00303	155	358	negative	0	gi.193625079	Acyrthosiphon pisum	1.90664e-06	51.6026	1	456	521
isotig00303	361	396	negative	1	gi.193625079	Acyrthosiphon pisum	1.90664e-06	51.6026	2	443	454
isotig00304	155	358	negative	0	gi.193625079	Acyrthosiphon pisum	1.88135e-06	51.6026	1	456	521
isotig00304	361	396	negative	1	gi.193625079	Acyrthosiphon pisum	1.88135e-06	51.6026	2	443	454
isotig00305	155	358	negative	0	gi.193625079	Acyrthosiphon pisum	1.90279e-06	51.6026	1	456	521
isotig00305	361	396	negative	1	gi.193625079	Acyrthosiphon pisum	1.90279e-06	51.6026	2	443	454
isotig00310	155	358	negative	0	gi.193625079	Acyrthosiphon pisum	1.81951e-06	51.6026	1	456	521
isotig00310	361	396	negative	1	gi.193625079	Acyrthosiphon pisum	1.81951e-06	51.6026	2	443	454
isotig00313	155	358	negative	1	gi.193625079	Acyrthosiphon pisum	1.50966e-06	51.6026	1	456	521
isotig00313	361	396	negative	2	gi.193625079	Acyrthosiphon pisum	1.50966e-06	51.6026	2	443	454
isotig00325	155	358	negative	2	gi.193625079	Acyrthosiphon pisum	1.45105e-06	51.6026	1	456	521
isotig00325	361	396	negative	0	gi.193625079	Acyrthosiphon pisum	1.45105e-06	51.6026	2	443	454
isotig00331	155	358	negative	2	gi.193625079	Acyrthosiphon pisum	1.27032e-06	51.6026	1	456	521
isotig00331	361	396	negative	0	gi.193625079	Acyrthosiphon pisum	1.27032e-06	51.6026	2	443	454
isotig00332	155	358	negative	2	gi.193625079	Acyrthosiphon pisum	1.27451e-06	51.6026	1	456	521
isotig00332	361	396	negative	0	gi.193625079	Acyrthosiphon pisum	1.27451e-06	51.6026	2	443	454
isotig00334	155	358	negative	1	gi.193625079	Acyrthosiphon pisum	1.33748e-06	51.6026	1	456	521
isotig00334	361	396	negative	2	gi.193625079	Acyrthosiphon pisum	1.33748e-06	51.6026	2	443	454
isotig00335	155	358	negative	0	gi.193625079	Acyrthosiphon pisum	1.25451e-06	51.6026	1	456	521
isotig00335	361	396	negative	1	gi.193625079	Acyrthosiphon pisum	1.25451e-06	51.6026	2	443	454
isotig00336	155	358	negative	1	gi.193625079	Acyrthosiphon pisum	1.18723e-06	51.6026	1	456	521
isotig00336	361	396	negative	2	gi.193625079	Acyrthosiphon pisum	1.18723e-06	51.6026	2	443	454
isotig00369	1003	1248	negative	0	gi.193713882	Acyrthosiphon pisum	1.08816e-07	44.669	1	552	632
isotig00369	906	980	negative	1	gi.193713882	Acyrthosiphon pisum	1.08816e-07	44.669	2	645	670
isotig00370	999	1244	negative	0	gi.193713882	Acyrthosiphon pisum	1.08369e-07	44.669	1	552	632
isotig00370	902	976	negative	1	gi.193713882	Acyrthosiphon pisum	1.08369e-07	44.669	2	645	670
isotig00371	1003	1248	negative	0	gi.193713882	Acyrthosiphon pisum	5.02373e-08	45.8246	1	552	632
isotig00371	906	980	negative	1	gi.193713882	Acyrthosiphon pisum	5.02373e-08	45.8246	2	645	670
isotig00372	999	1244	negative	0	gi.193713882	Acyrthosiphon pisum	5.0032e-08	45.8246	1	552	632
isotig00372	902	976	negative	1	gi.193713882	Acyrthosiphon pisum	5.0032e-08	45.8246	2	645	670
isotig00373	1003	1248	negative	0	gi.193713882	Acyrthosiphon pisum	4.13e-08	45.8246	1	552	632
isotig00373	906	980	negative	1	gi.193713882	Acyrthosiphon pisum	4.13e-08	45.8246	2	645	670
isotig00374	999	1244	negative	0	gi.193713882	Acyrthosiphon pisum	4.10928e-08	45.8246	1	552	632
isotig00374	902	976	negative	1	gi.193713882	Acyrthosiphon pisum	4.10928e-08	45.8246	2	645	670
isotig00375	1003	1248	negative	2	gi.193713882	Acyrthosiphon pisum	8.66832e-08	44.669	1	552	632
isotig00375	906	980	negative	0	gi.193713882	Acyrthosiphon pisum	8.66832e-08	44.669	2	645	670
isotig00376	999	1244	negative	2	gi.193713882	Acyrthosiphon pisum	8.62324e-08	44.669	1	552	632
isotig00376	902	976	negative	0	gi.193713882	Acyrthosiphon pisum	8.62324e-08	44.669	2	645	670
isotig00377	855	1205	negative	2	gi.193713882	Acyrthosiphon pisum	6.26588e-09	62.7734	1	554	673
isotig00378	848	1198	negative	2	gi.193713882	Acyrthosiphon pisum	6.2344e-09	62.7734	1	554	673
isotig00379	848	1198	negative	2	gi.193713882	Acyrthosiphon pisum	6.2344e-09	62.7734	1	554	673
isotig00380	855	1205	negative	0	gi.193713882	Acyrthosiphon pisum	5.91953e-09	62.7734	1	554	673
isotig00381	848	1198	negative	0	gi.193713882	Acyrthosiphon pisum	5.88804e-09	62.7734	1	554	673
isotig00383	848	1198	negative	0	gi.193713882	Acyrthosiphon pisum	5.88804e-09	62.7734	1	554	673
isotig00385	1003	1248	negative	0	gi.193713882	Acyrthosiphon pisum	8.1054e-08	44.669	1	552	632
isotig00385	906	980	negative	1	gi.193713882	Acyrthosiphon pisum	8.1054e-08	44.669	2	645	670
isotig00386	999	1244	negative	0	gi.193713882	Acyrthosiphon pisum	8.06008e-08	44.669	1	552	632
isotig00386	902	976	negative	1	gi.193713882	Acyrthosiphon pisum	8.06008e-08	44.669	2	645	670
isotig00391	855	1100	negative	0	gi.193713882	Acyrthosiphon pisum	1.45705e-07	57.7658	1	588	673
isotig00393	848	1093	negative	0	gi.193713882	Acyrthosiphon pisum	1.44686e-07	57.7658	1	588	673
isotig00394	848	1093	negative	0	gi.193713882	Acyrthosiphon pisum	1.44686e-07	57.7658	1	588	673
isotig00396	855	1055	negative	1	gi.193713882	Acyrthosiphon pisum	3.91452e-07	51.9878	1	603	673
isotig00396	1055	1171	negative	2	gi.193713882	Acyrthosiphon pisum	3.91452e-07	51.9878	2	565	601
isotig00397	848	1048	negative	1	gi.193713882	Acyrthosiphon pisum	3.91192e-07	51.9878	1	603	673
isotig00397	1048	1164	negative	2	gi.193713882	Acyrthosiphon pisum	3.91192e-07	51.9878	2	565	601
isotig00398	848	1048	negative	1	gi.193713882	Acyrthosiphon pisum	3.91192e-07	51.9878	1	603	673
isotig00398	1048	1164	negative	2	gi.193713882	Acyrthosiphon pisum	3.91192e-07	51.9878	2	565	601
isotig00400	269	616	negative	0	gi.193713882	Acyrthosiphon pisum	4.37229e-06	52.7582	1	552	670
isotig00401	269	616	negative	0	gi.193713882	Acyrthosiphon pisum	1.97739e-06	53.9138	1	552	670
isotig00405	89	286	negative	0	gi.17568503	Caenorhabditis elegans	2.48337e-08	40.817	1	307	372
isotig00405	334	480	negative	1	gi.17568503	Caenorhabditis elegans	2.48337e-08	40.817	2	244	295
isotig00409	118	360	positive	0	gi.193713882	Acyrthosiphon pisum	1.81262e-06	53.5286	1	588	672
isotig00410	118	360	positive	0	gi.193713882	Acyrthosiphon pisum	1.80293e-06	53.5286	1	588	672
isotig00411	269	616	negative	0	gi.193713882	Acyrthosiphon pisum	1.34334e-06	53.9138	1	552	670
isotig00412	119	316	positive	1	gi.193713882	Acyrthosiphon pisum	4.39294e-06	47.7506	1	603	672
isotig00412	3	119	positive	2	gi.193713882	Acyrthosiphon pisum	4.39294e-06	47.7506	2	565	601
isotig00413	269	616	negative	2	gi.193713882	Acyrthosiphon pisum	2.78585e-06	52.7582	1	552	670
isotig00414	119	316	positive	1	gi.193713882	Acyrthosiphon pisum	4.36841e-06	47.7506	1	603	672
isotig00414	3	119	positive	2	gi.193713882	Acyrthosiphon pisum	4.36841e-06	47.7506	2	565	601
isotig00417	134	445	negative	0	gi.193713882	Acyrthosiphon pisum	4.48264e-09	62.003	1	562	669
isotig00418	269	616	negative	0	gi.193713882	Acyrthosiphon pisum	2.36158e-06	52.7582	1	552	670
isotig00419	89	286	negative	2	gi.17568503	Caenorhabditis elegans	1.42729e-08	40.817	1	307	372
isotig00419	334	480	negative	0	gi.17568503	Caenorhabditis elegans	1.42729e-08	40.817	2	244	295
isotig00420	302	538	negative	0	gi.193713882	Acyrthosiphon pisum	1.22794e-07	56.6102	1	588	670
isotig00421	266	502	negative	0	gi.193713882	Acyrthosiphon pisum	3.79335e-08	58.151	1	588	670
isotig00422	302	493	negative	1	gi.193713882	Acyrthosiphon pisum	3.0564e-07	50.8322	1	603	670
isotig00422	493	609	negative	2	gi.193713882	Acyrthosiphon pisum	3.0564e-07	50.8322	2	565	601
isotig00423	266	457	negative	1	gi.193713882	Acyrthosiphon pisum	9.62244e-08	52.373	1	603	670
isotig00423	457	573	negative	2	gi.193713882	Acyrthosiphon pisum	9.62244e-08	52.373	2	565	601
isotig00424	870	1745	positive	2	gi.260825865	Branchiostoma floridae	4.15453e-52	206.838	1	388	679
isotig00425	1545	2162	positive	2	gi.115715459	Strongylocentrotus purpuratus	2.46228e-20	101.293	1	1002	1216
isotig00426	433	1308	positive	0	gi.260825865	Branchiostoma floridae	3.21704e-52	206.838	1	388	679
isotig00429	62	265	negative	1	gi.260835488	Branchiostoma floridae	6.12419e-09	62.7734	1	47	112
isotig00431	925	1299	positive	0	gi.115930783	Strongylocentrotus purpuratus	1.01006e-10	68.5514	1	513	643
isotig00435	784	1158	positive	0	gi.115930783	Strongylocentrotus purpuratus	8.80286e-11	68.5514	1	513	643
isotig00436	692	1066	positive	1	gi.115930783	Strongylocentrotus purpuratus	7.90814e-11	68.5514	1	513	643
isotig00437	62	265	negative	2	gi.260835488	Branchiostoma floridae	3.97095e-09	62.7734	1	47	112
isotig00438	198	752	negative	1	gi.260818390	Branchiostoma floridae	3.86333e-25	115.546	1	119	302
isotig00442	62	265	negative	1	gi.260835488	Branchiostoma floridae	3.03571e-09	62.7734	1	47	112
isotig00449	62	265	negative	1	gi.260835488	Branchiostoma floridae	1.15765e-09	62.7734	1	47	112
isotig00468	562	1134	positive	0	gi.156539768	Nasonia vitripennis	3.60949e-13	76.2554	1	317	515
isotig00472	578	958	positive	1	gi.115946802	Strongylocentrotus purpuratus	4.83541e-13	75.485	1	173	298
isotig00474	588	968	positive	2	gi.115946802	Strongylocentrotus purpuratus	4.86875e-13	75.485	1	173	298
isotig00480	15	422	positive	2	gi.72000917	Caenorhabditis elegans	7.74216e-08	57.3806	1	6974	7107
isotig00480	33	422	positive	2	gi.72000917	Caenorhabditis elegans	7.74216e-08	57.3806	2	7836	7963
isotig00480	33	422	positive	2	gi.72000917	Caenorhabditis elegans	7.74216e-08	57.3806	3	8148	8275
isotig00480	33	422	positive	2	gi.72000917	Caenorhabditis elegans	7.74216e-08	57.3806	4	7636	7763
isotig00480	33	422	positive	2	gi.72000917	Caenorhabditis elegans	7.74216e-08	57.3806	5	7652	7779
isotig00480	33	431	positive	2	gi.72000917	Caenorhabditis elegans	7.74216e-08	57.3806	6	7820	7950
isotig00480	39	413	positive	2	gi.72000917	Caenorhabditis elegans	7.74216e-08	57.3806	7	7494	7616
isotig00480	9	422	positive	2	gi.72000917	Caenorhabditis elegans	7.74216e-08	57.3806	8	7756	7899
isotig00480	33	422	positive	2	gi.72000917	Caenorhabditis elegans	7.74216e-08	57.3806	9	8164	8291
isotig00480	33	431	positive	2	gi.72000917	Caenorhabditis elegans	7.74216e-08	57.3806	10	7620	7750
isotig00480	9	422	positive	2	gi.72000917	Caenorhabditis elegans	7.74216e-08	57.3806	11	7684	7819
isotig00480	9	422	positive	2	gi.72000917	Caenorhabditis elegans	7.74216e-08	57.3806	12	6996	7139
isotig00480	33	422	positive	2	gi.72000917	Caenorhabditis elegans	7.74216e-08	57.3806	13	7500	7635
isotig00480	9	422	positive	2	gi.72000917	Caenorhabditis elegans	7.74216e-08	57.3806	14	7524	7659
isotig00480	9	422	positive	2	gi.72000917	Caenorhabditis elegans	7.74216e-08	57.3806	15	7668	7803
isotig00480	9	422	positive	2	gi.72000917	Caenorhabditis elegans	7.74216e-08	57.3806	16	7700	7835
isotig00480	9	422	positive	2	gi.72000917	Caenorhabditis elegans	7.74216e-08	57.3806	17	7836	7979
isotig00480	9	422	positive	2	gi.72000917	Caenorhabditis elegans	7.74216e-08	57.3806	18	8276	8419
isotig00480	9	422	positive	2	gi.72000917	Caenorhabditis elegans	7.74216e-08	57.3806	19	6980	7123
isotig00480	9	422	positive	2	gi.72000917	Caenorhabditis elegans	7.74216e-08	57.3806	20	7508	7643
isotig00480	9	422	positive	2	gi.72000917	Caenorhabditis elegans	7.74216e-08	57.3806	21	7868	8011
isotig00480	33	422	positive	2	gi.72000917	Caenorhabditis elegans	7.74216e-08	57.3806	22	8052	8179
isotig00480	9	422	positive	2	gi.72000917	Caenorhabditis elegans	7.74216e-08	57.3806	23	8196	8339
isotig00480	33	422	positive	2	gi.72000917	Caenorhabditis elegans	7.74216e-08	57.3806	24	7540	7667
isotig00480	9	422	positive	2	gi.72000917	Caenorhabditis elegans	7.74216e-08	57.3806	25	7772	7915
isotig00480	9	422	positive	2	gi.72000917	Caenorhabditis elegans	7.74216e-08	57.3806	26	8260	8403
isotig00480	9	422	positive	2	gi.72000917	Caenorhabditis elegans	7.74216e-08	57.3806	27	8292	8435
isotig00480	9	422	positive	2	gi.72000917	Caenorhabditis elegans	7.74216e-08	57.3806	28	7964	8099
isotig00480	9	422	positive	2	gi.72000917	Caenorhabditis elegans	7.74216e-08	57.3806	29	7980	8115
isotig00480	9	422	positive	2	gi.72000917	Caenorhabditis elegans	7.74216e-08	57.3806	30	8164	8307
isotig00480	33	422	positive	2	gi.72000917	Caenorhabditis elegans	7.74216e-08	57.3806	31	7804	7931
isotig00480	9	422	positive	2	gi.72000917	Caenorhabditis elegans	7.74216e-08	57.3806	32	7852	7995
isotig00480	33	422	positive	2	gi.72000917	Caenorhabditis elegans	7.74216e-08	57.3806	33	8060	8195
isotig00480	9	422	positive	2	gi.72000917	Caenorhabditis elegans	7.74216e-08	57.3806	34	8068	8211
isotig00480	9	422	positive	2	gi.72000917	Caenorhabditis elegans	7.74216e-08	57.3806	35	8100	8243
isotig00480	9	422	positive	2	gi.72000917	Caenorhabditis elegans	7.74216e-08	57.3806	36	8116	8259
isotig00480	9	422	positive	2	gi.72000917	Caenorhabditis elegans	7.74216e-08	57.3806	37	8308	8451
isotig00480	9	422	positive	2	gi.72000917	Caenorhabditis elegans	7.74216e-08	57.3806	38	7412	7549
isotig00480	9	422	positive	2	gi.72000917	Caenorhabditis elegans	7.74216e-08	57.3806	39	7652	7787
isotig00480	9	422	positive	2	gi.72000917	Caenorhabditis elegans	7.74216e-08	57.3806	40	8212	8355
isotig00480	9	422	positive	2	gi.72000917	Caenorhabditis elegans	7.74216e-08	57.3806	41	7348	7491
isotig00480	9	422	positive	2	gi.72000917	Caenorhabditis elegans	7.74216e-08	57.3806	42	7884	8019
isotig00480	33	422	positive	2	gi.72000917	Caenorhabditis elegans	7.74216e-08	57.3806	43	7996	8131
isotig00480	9	422	positive	2	gi.72000917	Caenorhabditis elegans	7.74216e-08	57.3806	44	8180	8323
isotig00480	33	398	positive	2	gi.72000917	Caenorhabditis elegans	7.74216e-08	57.3806	45	8340	8459
isotig00480	9	422	positive	2	gi.72000917	Caenorhabditis elegans	7.74216e-08	57.3806	46	8244	8387
isotig00480	9	422	positive	2	gi.72000917	Caenorhabditis elegans	7.74216e-08	57.3806	47	8084	8227
isotig00480	9	422	positive	2	gi.72000917	Caenorhabditis elegans	7.74216e-08	57.3806	48	8228	8371
isotig00480	33	422	positive	2	gi.72000917	Caenorhabditis elegans	7.74216e-08	57.3806	49	6964	7091
isotig00480	33	422	positive	2	gi.72000917	Caenorhabditis elegans	7.74216e-08	57.3806	50	7428	7563
isotig00480	33	431	positive	2	gi.72000917	Caenorhabditis elegans	7.74216e-08	57.3806	51	7476	7614
isotig00480	9	422	positive	2	gi.72000917	Caenorhabditis elegans	7.74216e-08	57.3806	52	7716	7851
isotig00480	33	422	positive	2	gi.72000917	Caenorhabditis elegans	7.74216e-08	57.3806	53	7956	8091
isotig00480	33	416	positive	2	gi.72000917	Caenorhabditis elegans	7.74216e-08	57.3806	54	8372	8500
isotig00480	33	422	positive	2	gi.72000917	Caenorhabditis elegans	7.74216e-08	57.3806	55	7324	7459
isotig00480	9	422	positive	2	gi.72000917	Caenorhabditis elegans	7.74216e-08	57.3806	56	7332	7475
isotig00480	9	422	positive	2	gi.72000917	Caenorhabditis elegans	7.74216e-08	57.3806	57	7108	7251
isotig00480	9	422	positive	2	gi.72000917	Caenorhabditis elegans	7.74216e-08	57.3806	58	7380	7515
isotig00480	45	422	positive	2	gi.72000917	Caenorhabditis elegans	7.74216e-08	57.3806	59	7952	8075
isotig00481	39	422	positive	2	gi.72000917	Caenorhabditis elegans	2.6369e-08	58.5362	1	7494	7619
isotig00481	33	422	positive	2	gi.72000917	Caenorhabditis elegans	2.6369e-08	58.5362	2	7636	7763
isotig00481	33	422	positive	2	gi.72000917	Caenorhabditis elegans	2.6369e-08	58.5362	3	7652	7779
isotig00481	15	389	positive	2	gi.72000917	Caenorhabditis elegans	2.6369e-08	58.5362	4	6974	7096
isotig00481	33	398	positive	2	gi.72000917	Caenorhabditis elegans	2.6369e-08	58.5362	5	8148	8267
isotig00481	9	422	positive	2	gi.72000917	Caenorhabditis elegans	2.6369e-08	58.5362	6	7524	7659
isotig00481	33	398	positive	2	gi.72000917	Caenorhabditis elegans	2.6369e-08	58.5362	7	7772	7891
isotig00481	9	422	positive	2	gi.72000917	Caenorhabditis elegans	2.6369e-08	58.5362	8	7508	7643
isotig00481	33	398	positive	2	gi.72000917	Caenorhabditis elegans	2.6369e-08	58.5362	9	7756	7875
isotig00481	9	422	positive	2	gi.72000917	Caenorhabditis elegans	2.6369e-08	58.5362	10	7820	7955
isotig00481	9	398	positive	2	gi.72000917	Caenorhabditis elegans	2.6369e-08	58.5362	11	7668	7795
isotig00481	9	398	positive	2	gi.72000917	Caenorhabditis elegans	2.6369e-08	58.5362	12	7700	7827
isotig00481	9	398	positive	2	gi.72000917	Caenorhabditis elegans	2.6369e-08	58.5362	13	8148	8283
isotig00481	9	398	positive	2	gi.72000917	Caenorhabditis elegans	2.6369e-08	58.5362	14	8196	8331
isotig00481	33	398	positive	2	gi.72000917	Caenorhabditis elegans	2.6369e-08	58.5362	15	8292	8411
isotig00481	9	422	positive	2	gi.72000917	Caenorhabditis elegans	2.6369e-08	58.5362	16	6996	7131
isotig00481	33	398	positive	2	gi.72000917	Caenorhabditis elegans	2.6369e-08	58.5362	17	7620	7739
isotig00481	9	398	positive	2	gi.72000917	Caenorhabditis elegans	2.6369e-08	58.5362	18	7772	7907
isotig00481	33	398	positive	2	gi.72000917	Caenorhabditis elegans	2.6369e-08	58.5362	19	8052	8171
isotig00481	33	398	positive	2	gi.72000917	Caenorhabditis elegans	2.6369e-08	58.5362	20	8116	8235
isotig00481	9	398	positive	2	gi.72000917	Caenorhabditis elegans	2.6369e-08	58.5362	21	8292	8427
isotig00481	33	398	positive	2	gi.72000917	Caenorhabditis elegans	2.6369e-08	58.5362	22	7868	7987
isotig00481	9	398	positive	2	gi.72000917	Caenorhabditis elegans	2.6369e-08	58.5362	23	7964	8091
isotig00481	33	398	positive	2	gi.72000917	Caenorhabditis elegans	2.6369e-08	58.5362	24	8084	8203
isotig00481	9	398	positive	2	gi.72000917	Caenorhabditis elegans	2.6369e-08	58.5362	25	8260	8395
isotig00481	9	389	positive	2	gi.72000917	Caenorhabditis elegans	2.6369e-08	58.5362	26	6980	7112
isotig00481	9	389	positive	2	gi.72000917	Caenorhabditis elegans	2.6369e-08	58.5362	27	7868	8000
isotig00481	9	398	positive	2	gi.72000917	Caenorhabditis elegans	2.6369e-08	58.5362	28	7980	8107
isotig00481	33	398	positive	2	gi.72000917	Caenorhabditis elegans	2.6369e-08	58.5362	29	8060	8187
isotig00481	9	398	positive	2	gi.72000917	Caenorhabditis elegans	2.6369e-08	58.5362	30	8116	8251
isotig00481	9	398	positive	2	gi.72000917	Caenorhabditis elegans	2.6369e-08	58.5362	31	7652	7779
isotig00481	9	398	positive	2	gi.72000917	Caenorhabditis elegans	2.6369e-08	58.5362	32	7804	7939
isotig00481	33	398	positive	2	gi.72000917	Caenorhabditis elegans	2.6369e-08	58.5362	33	8100	8219
isotig00481	9	398	positive	2	gi.72000917	Caenorhabditis elegans	2.6369e-08	58.5362	34	7348	7483
isotig00481	9	422	positive	2	gi.72000917	Caenorhabditis elegans	2.6369e-08	58.5362	35	7364	7499
isotig00481	9	440	positive	2	gi.72000917	Caenorhabditis elegans	2.6369e-08	58.5362	36	7428	7578
isotig00481	33	398	positive	2	gi.72000917	Caenorhabditis elegans	2.6369e-08	58.5362	37	7996	8123
isotig00481	9	398	positive	2	gi.72000917	Caenorhabditis elegans	2.6369e-08	58.5362	38	8180	8315
isotig00481	33	398	positive	2	gi.72000917	Caenorhabditis elegans	2.6369e-08	58.5362	39	8228	8347
isotig00481	33	422	positive	2	gi.72000917	Caenorhabditis elegans	2.6369e-08	58.5362	40	7956	8091
isotig00481	9	398	positive	2	gi.72000917	Caenorhabditis elegans	2.6369e-08	58.5362	41	8244	8379
isotig00481	9	398	positive	2	gi.72000917	Caenorhabditis elegans	2.6369e-08	58.5362	42	7412	7547
isotig00481	9	398	positive	2	gi.72000917	Caenorhabditis elegans	2.6369e-08	58.5362	43	8228	8363
isotig00481	9	422	positive	2	gi.72000917	Caenorhabditis elegans	2.6369e-08	58.5362	44	7124	7259
isotig00481	9	398	positive	2	gi.72000917	Caenorhabditis elegans	2.6369e-08	58.5362	45	7332	7467
isotig00481	9	398	positive	2	gi.72000917	Caenorhabditis elegans	2.6369e-08	58.5362	46	7108	7243
isotig00481	9	398	positive	2	gi.72000917	Caenorhabditis elegans	2.6369e-08	58.5362	47	7788	7923
isotig00481	9	425	positive	2	gi.72000917	Caenorhabditis elegans	2.6369e-08	58.5362	48	8340	8476
isotig00481	9	398	positive	2	gi.72000917	Caenorhabditis elegans	2.6369e-08	58.5362	49	7396	7531
isotig00481	33	398	positive	2	gi.72000917	Caenorhabditis elegans	2.6369e-08	58.5362	50	7900	8019
isotig00481	9	422	positive	2	gi.72000917	Caenorhabditis elegans	2.6369e-08	58.5362	51	6964	7099
isotig00481	33	389	positive	2	gi.72000917	Caenorhabditis elegans	2.6369e-08	58.5362	52	7324	7448
isotig00481	39	398	positive	2	gi.72000917	Caenorhabditis elegans	2.6369e-08	58.5362	53	7318	7435
isotig00481	9	389	positive	2	gi.72000917	Caenorhabditis elegans	2.6369e-08	58.5362	54	7460	7592
isotig00481	9	389	positive	2	gi.72000917	Caenorhabditis elegans	2.6369e-08	58.5362	55	7900	8032
isotig00481	9	389	positive	2	gi.72000917	Caenorhabditis elegans	2.6369e-08	58.5362	56	7916	8048
isotig00481	39	398	positive	2	gi.72000917	Caenorhabditis elegans	2.6369e-08	58.5362	57	7054	7179
isotig00481	9	422	positive	2	gi.72000917	Caenorhabditis elegans	2.6369e-08	58.5362	58	7060	7195
isotig00481	39	422	positive	2	gi.72000917	Caenorhabditis elegans	2.6369e-08	58.5362	59	7254	7387
isotig00481	33	389	positive	2	gi.72000917	Caenorhabditis elegans	2.6369e-08	58.5362	60	7260	7384
isotig00481	9	398	positive	2	gi.72000917	Caenorhabditis elegans	2.6369e-08	58.5362	61	7268	7403
isotig00481	9	389	positive	2	gi.72000917	Caenorhabditis elegans	2.6369e-08	58.5362	62	7284	7416
isotig00481	9	398	positive	2	gi.72000917	Caenorhabditis elegans	2.6369e-08	58.5362	63	8028	8155
isotig00665	1998	2258	negative	1	gi.91081117	Tribolium castaneum	4.86367e-24	113.62	1	71	157
isotig00667	1998	2258	negative	1	gi.91081117	Tribolium castaneum	4.86367e-24	113.62	1	71	157
isotig00669	1987	2247	negative	1	gi.91081117	Tribolium castaneum	4.84054e-24	113.62	1	71	157
isotig00672	1987	2247	negative	1	gi.91081117	Tribolium castaneum	4.84054e-24	113.62	1	71	157
isotig00673	1989	2249	negative	1	gi.91081117	Tribolium castaneum	4.84054e-24	113.62	1	71	157
isotig00674	1989	2249	negative	1	gi.91081117	Tribolium castaneum	4.84054e-24	113.62	1	71	157
isotig00675	2003	2263	negative	1	gi.91081117	Tribolium castaneum	4.87908e-24	113.62	1	71	157
isotig00677	1981	2241	negative	1	gi.91081117	Tribolium castaneum	4.82513e-24	113.62	1	71	157
isotig00692	11	271	positive	1	gi.91081117	Tribolium castaneum	3.25672e-24	113.62	1	71	157
contig04996	14	406	negative	0	gi.115732928	Strongylocentrotus purpuratus	4.27364e-27	122.479	1	343	473
contig05000	457	711	negative	1	gi.115929996	Strongylocentrotus purpuratus	2.50224e-07	55.8398	1	706	790
contig05024	82	429	negative	0	gi.115678871	Strongylocentrotus purpuratus	1.414e-27	95.1301	1	354	469
contig05024	516	923	negative	1	gi.115678871	Strongylocentrotus purpuratus	1.414e-27	95.1301	2	182	325
contig05024	449	505	negative	2	gi.115678871	Strongylocentrotus purpuratus	1.414e-27	95.1301	3	330	348
contig05030	3	650	negative	2	gi.115956394	Strongylocentrotus purpuratus	2.36244e-09	62.7734	1	173	383
contig05033	1	315	negative	2	gi.115968317	Strongylocentrotus purpuratus	2.82219e-21	76.6406	1	572	675
contig05033	338	499	negative	1	gi.115968317	Strongylocentrotus purpuratus	2.82219e-21	76.6406	2	513	566
isotig00700	816	995	negative	2	gi.193695362	Acyrthosiphon pisum	7.76085e-08	45.4394	1	97	155
isotig00700	683	832	negative	0	gi.193695362	Acyrthosiphon pisum	7.76085e-08	45.4394	2	150	199
isotig00701	816	995	negative	1	gi.193695362	Acyrthosiphon pisum	7.75069e-08	45.4394	1	97	155
isotig00701	683	832	negative	2	gi.193695362	Acyrthosiphon pisum	7.75069e-08	45.4394	2	150	199
isotig00702	816	995	negative	0	gi.193695362	Acyrthosiphon pisum	7.49824e-08	45.4394	1	97	155
isotig00702	683	832	negative	1	gi.193695362	Acyrthosiphon pisum	7.49824e-08	45.4394	2	150	199
isotig00707	816	995	negative	0	gi.193695362	Acyrthosiphon pisum	6.36075e-08	45.4394	1	97	155
isotig00707	683	832	negative	1	gi.193695362	Acyrthosiphon pisum	6.36075e-08	45.4394	2	150	199
isotig00732	816	995	negative	2	gi.193695362	Acyrthosiphon pisum	4.03438e-08	45.4394	1	97	155
isotig00732	683	832	negative	0	gi.193695362	Acyrthosiphon pisum	4.03438e-08	45.4394	2	150	199
isotig00734	816	1094	negative	2	gi.193695362	Acyrthosiphon pisum	3.37003e-13	62.3882	1	64	155
isotig00734	683	832	negative	0	gi.193695362	Acyrthosiphon pisum	3.37003e-13	62.3882	2	150	199
isotig00735	521	832	negative	0	gi.193627474	Acyrthosiphon pisum	9.70143e-10	45.8246	1	67	171
isotig00735	997	1098	negative	1	gi.193627474	Acyrthosiphon pisum	9.70143e-10	45.8246	2	1	34
isotig00735	828	938	negative	2	gi.193627474	Acyrthosiphon pisum	9.70143e-10	45.8246	3	33	68
contig05131	24	701	positive	2	gi.115939437	Strongylocentrotus purpuratus	6.89016e-36	150.984	1	97	329
isotig00750	1600	2133	negative	2	lcl.12649	Daphnia_pulex	4.51221e-14	80.4925	1	98	271
isotig00751	1600	2133	negative	0	lcl.12649	Daphnia_pulex	2.9341e-13	77.7962	1	98	271
isotig00752	1570	1947	negative	1	gi.115695368	Strongylocentrotus purpuratus	4.23019e-14	80.4925	1	1	129
isotig00753	1570	1938	negative	0	gi.115695368	Strongylocentrotus purpuratus	1.1037e-14	82.4185	1	4	129
isotig00754	1570	1944	negative	1	gi.115695368	Strongylocentrotus purpuratus	4.69894e-12	73.559	1	1	129
isotig00755	878	1411	negative	2	lcl.12649	Daphnia_pulex	2.81632e-14	80.4925	1	98	271
isotig00756	878	1411	negative	0	lcl.12649	Daphnia_pulex	1.83494e-13	77.7962	1	98	271
isotig00757	837	1316	negative	2	lcl.12649	Daphnia_pulex	7.55855e-14	78.9518	1	98	250
isotig00758	756	1343	negative	0	gi.115969071	Strongylocentrotus purpuratus	7.60113e-14	78.9518	1	125	317
isotig00759	848	1225	negative	1	gi.115695368	Strongylocentrotus purpuratus	2.54661e-14	80.4925	1	1	129
isotig00760	848	1216	negative	0	gi.115695368	Strongylocentrotus purpuratus	6.60533e-15	82.4185	1	4	129
isotig00761	665	1198	negative	2	lcl.12649	Daphnia_pulex	2.31244e-14	80.4925	1	98	271
isotig00762	665	1198	negative	0	lcl.12649	Daphnia_pulex	1.50837e-13	77.7962	1	98	271
isotig00763	784	1263	negative	2	lcl.12649	Daphnia_pulex	7.19659e-14	78.9518	1	98	250
isotig00764	703	1290	negative	0	gi.115969071	Strongylocentrotus purpuratus	7.23917e-14	78.9518	1	125	317
isotig00765	605	1138	negative	2	lcl.12649	Daphnia_pulex	2.17984e-14	80.4925	1	98	271
isotig00766	605	1138	negative	0	lcl.12649	Daphnia_pulex	1.42245e-13	77.7962	1	98	271
isotig00767	848	1222	negative	1	gi.115695368	Strongylocentrotus purpuratus	2.62879e-12	73.559	1	1	129
isotig00768	768	1130	negative	1	gi.115695368	Strongylocentrotus purpuratus	3.56758e-15	83.1889	1	1	124
isotig00769	638	1117	negative	2	lcl.12649	Daphnia_pulex	6.19289e-14	78.9518	1	98	250
isotig00770	768	1121	negative	0	gi.115695368	Strongylocentrotus purpuratus	9.23984e-16	85.1149	1	4	124
isotig00771	557	1144	negative	0	gi.115969071	Strongylocentrotus purpuratus	6.2356e-14	78.9518	1	125	317
isotig00772	533	1066	negative	2	lcl.12649	Daphnia_pulex	2.00369e-14	80.4925	1	98	271
isotig00773	533	1066	negative	0	lcl.12649	Daphnia_pulex	1.30827e-13	77.7962	1	98	271
isotig00774	635	1012	negative	1	gi.115695368	Strongylocentrotus purpuratus	2.04039e-14	80.4925	1	1	129
isotig00775	586	1065	negative	2	lcl.12649	Daphnia_pulex	5.82985e-14	78.9518	1	98	250
isotig00776	715	1077	negative	1	gi.115695368	Strongylocentrotus purpuratus	3.39698e-15	83.1889	1	1	124
isotig00777	505	1092	negative	0	gi.115969071	Strongylocentrotus purpuratus	5.87256e-14	78.9518	1	125	317
isotig00778	635	1003	negative	0	gi.115695368	Strongylocentrotus purpuratus	5.27288e-15	82.4185	1	4	129
isotig00779	715	1068	negative	0	gi.115695368	Strongylocentrotus purpuratus	8.79045e-16	85.1149	1	4	124
isotig00780	435	968	negative	2	lcl.12649	Daphnia_pulex	1.77405e-14	80.4925	1	98	271
isotig00781	435	968	negative	0	lcl.12649	Daphnia_pulex	1.15945e-13	77.7962	1	98	271
isotig00782	575	952	negative	1	gi.115695368	Strongylocentrotus purpuratus	1.90656e-14	80.4925	1	1	129
isotig00783	575	943	negative	0	gi.115695368	Strongylocentrotus purpuratus	4.9204e-15	82.4185	1	4	129
isotig00784	768	1127	negative	1	gi.115695368	Strongylocentrotus purpuratus	3.63726e-13	76.2554	1	1	124
isotig00786	635	1009	negative	1	gi.115695368	Strongylocentrotus purpuratus	2.0216e-12	73.559	1	1	129
isotig00787	569	931	negative	1	gi.115695368	Strongylocentrotus purpuratus	2.8619e-15	83.1889	1	1	124
isotig00788	715	1074	negative	1	gi.115695368	Strongylocentrotus purpuratus	3.40125e-13	76.2554	1	1	124
isotig00789	569	922	negative	0	gi.115695368	Strongylocentrotus purpuratus	7.38189e-16	85.1149	1	4	124
isotig00790	503	880	negative	1	gi.115695368	Strongylocentrotus purpuratus	1.72989e-14	80.4925	1	1	129
isotig00791	503	871	negative	0	gi.115695368	Strongylocentrotus purpuratus	4.48804e-15	82.4185	1	4	129
isotig00792	517	879	negative	1	gi.115695368	Strongylocentrotus purpuratus	2.66883e-15	83.1889	1	1	124
isotig00793	517	870	negative	0	gi.115695368	Strongylocentrotus purpuratus	6.92405e-16	85.1149	1	4	124
isotig00794	575	949	negative	1	gi.115695368	Strongylocentrotus purpuratus	1.8411e-12	73.559	1	1	129
isotig00795	405	782	negative	1	gi.115695368	Strongylocentrotus purpuratus	1.49873e-14	80.4925	1	1	129
isotig00796	405	773	negative	0	gi.115695368	Strongylocentrotus purpuratus	3.87767e-15	82.4185	1	4	129
isotig00797	569	928	negative	1	gi.115695368	Strongylocentrotus purpuratus	2.76496e-13	76.2554	1	1	124
isotig00798	503	877	negative	1	gi.115695368	Strongylocentrotus purpuratus	1.63832e-12	73.559	1	1	129
isotig00800	517	876	negative	1	gi.115695368	Strongylocentrotus purpuratus	2.52757e-13	76.2554	1	1	124
isotig00801	405	779	negative	1	gi.115695368	Strongylocentrotus purpuratus	1.36568e-12	73.559	1	1	129
isotig00804	28	195	negative	0	gi.189242065	Tribolium castaneum	5.51606e-10	64.3142	1	6	61
isotig00805	28	195	negative	1	gi.189242065	Tribolium castaneum	5.50014e-10	64.3142	1	6	61
isotig00806	218	619	negative	2	lcl.23039	Daphnia_pulex	2.16131e-12	48.521	1	1	133
isotig00806	70	201	negative	0	lcl.23039	Daphnia_pulex	2.16131e-12	48.521	2	141	185
isotig00810	2	469	negative	1	lcl.29635	Daphnia_pulex	7.95011e-09	62.7734	1	22	175
isotig00820	947	1462	negative	1	gi.91094971	Tribolium castaneum	1.58852e-13	78.1814	1	159	329
isotig00823	2	469	negative	2	lcl.29635	Daphnia_pulex	6.28163e-09	62.7734	1	22	175
isotig00991	238	903	negative	0	gi.156537049	Nasonia vitripennis	6.43615e-41	168.703	1	39	265
isotig00996	100	765	positive	0	gi.156537049	Nasonia vitripennis	4.47322e-41	168.703	1	39	265
isotig01189	708	971	positive	2	lcl.8921	Daphnia_pulex	8.98655e-41	98.2117	1	169	255
isotig01189	230	607	positive	1	lcl.8921	Daphnia_pulex	8.98655e-41	98.2117	2	15	142
isotig01190	708	971	positive	2	lcl.8921	Daphnia_pulex	8.98655e-41	98.2117	1	169	255
isotig01190	230	607	positive	1	lcl.8921	Daphnia_pulex	8.98655e-41	98.2117	2	15	142
isotig01191	708	971	positive	2	lcl.8921	Daphnia_pulex	8.99715e-41	98.2117	1	169	255
isotig01191	230	607	positive	1	lcl.8921	Daphnia_pulex	8.99715e-41	98.2117	2	15	142
isotig01192	708	971	positive	2	lcl.8921	Daphnia_pulex	8.98655e-41	98.2117	1	169	255
isotig01192	230	607	positive	1	lcl.8921	Daphnia_pulex	8.98655e-41	98.2117	2	15	142
isotig01193	708	971	positive	2	lcl.8921	Daphnia_pulex	8.99715e-41	98.2117	1	169	255
isotig01193	230	607	positive	1	lcl.8921	Daphnia_pulex	8.99715e-41	98.2117	2	15	142
isotig01194	708	971	positive	2	lcl.8921	Daphnia_pulex	8.98655e-41	98.2117	1	169	255
isotig01194	230	607	positive	1	lcl.8921	Daphnia_pulex	8.98655e-41	98.2117	2	15	142
isotig01195	708	971	positive	2	lcl.8921	Daphnia_pulex	8.99715e-41	98.2117	1	169	255
isotig01195	230	607	positive	1	lcl.8921	Daphnia_pulex	8.99715e-41	98.2117	2	15	142
isotig01196	708	971	positive	2	lcl.8921	Daphnia_pulex	8.99715e-41	98.2117	1	169	255
isotig01196	230	607	positive	1	lcl.8921	Daphnia_pulex	8.99715e-41	98.2117	2	15	142
isotig01197	3	596	positive	2	lcl.8921	Daphnia_pulex	5.85148e-42	173.326	1	60	255
isotig01198	3	596	positive	2	lcl.8921	Daphnia_pulex	5.85148e-42	173.326	1	60	255
isotig01199	3	596	positive	2	lcl.8921	Daphnia_pulex	5.85965e-42	173.326	1	60	255
isotig01200	3	596	positive	2	lcl.8921	Daphnia_pulex	5.85148e-42	173.326	1	60	255
isotig01201	3	596	positive	2	lcl.8921	Daphnia_pulex	5.85965e-42	173.326	1	60	255
isotig01202	3	596	positive	2	lcl.8921	Daphnia_pulex	5.85148e-42	173.326	1	60	255
isotig01203	3	596	positive	2	lcl.8921	Daphnia_pulex	5.85965e-42	173.326	1	60	255
isotig01204	3	596	positive	2	lcl.8921	Daphnia_pulex	5.85965e-42	173.326	1	60	255
isotig01205	708	971	positive	2	lcl.8921	Daphnia_pulex	7.25678e-41	98.2117	1	169	255
isotig01205	230	607	positive	1	lcl.8921	Daphnia_pulex	7.25678e-41	98.2117	2	15	142
isotig01206	708	971	positive	2	lcl.8921	Daphnia_pulex	7.25678e-41	98.2117	1	169	255
isotig01206	230	607	positive	1	lcl.8921	Daphnia_pulex	7.25678e-41	98.2117	2	15	142
isotig01207	708	971	positive	2	lcl.8921	Daphnia_pulex	7.25678e-41	98.2117	1	169	255
isotig01207	230	607	positive	1	lcl.8921	Daphnia_pulex	7.25678e-41	98.2117	2	15	142
isotig01208	708	971	positive	2	lcl.8921	Daphnia_pulex	7.25678e-41	98.2117	1	169	255
isotig01208	230	607	positive	1	lcl.8921	Daphnia_pulex	7.25678e-41	98.2117	2	15	142
isotig01209	708	971	positive	2	lcl.8921	Daphnia_pulex	7.25678e-41	98.2117	1	169	255
isotig01209	230	607	positive	1	lcl.8921	Daphnia_pulex	7.25678e-41	98.2117	2	15	142
isotig01210	708	971	positive	2	lcl.8921	Daphnia_pulex	7.25678e-41	98.2117	1	169	255
isotig01210	230	607	positive	1	lcl.8921	Daphnia_pulex	7.25678e-41	98.2117	2	15	142
isotig01211	708	986	positive	2	lcl.8921	Daphnia_pulex	3.73897e-42	102.449	1	169	260
isotig01211	230	607	positive	1	lcl.8921	Daphnia_pulex	3.73897e-42	102.449	2	15	142
isotig01212	708	986	positive	2	lcl.8921	Daphnia_pulex	4.87195e-42	102.064	1	169	260
isotig01212	230	607	positive	1	lcl.8921	Daphnia_pulex	4.87195e-42	102.064	2	15	142
isotig01213	708	986	positive	2	lcl.8921	Daphnia_pulex	3.73897e-42	102.449	1	169	260
isotig01213	230	607	positive	1	lcl.8921	Daphnia_pulex	3.73897e-42	102.449	2	15	142
isotig01214	708	986	positive	2	lcl.8921	Daphnia_pulex	4.87195e-42	102.064	1	169	260
isotig01214	230	607	positive	1	lcl.8921	Daphnia_pulex	4.87195e-42	102.064	2	15	142
isotig01217	3	596	positive	2	lcl.8921	Daphnia_pulex	4.53834e-42	173.326	1	60	255
isotig01218	3	596	positive	2	lcl.8921	Daphnia_pulex	4.53834e-42	173.326	1	60	255
isotig01219	3	596	positive	2	lcl.8921	Daphnia_pulex	4.53834e-42	173.326	1	60	255
isotig01221	3	596	positive	2	lcl.8921	Daphnia_pulex	4.53834e-42	173.326	1	60	255
isotig01222	3	596	positive	2	lcl.8921	Daphnia_pulex	4.53834e-42	173.326	1	60	255
isotig01223	3	596	positive	2	lcl.8921	Daphnia_pulex	4.53834e-42	173.326	1	60	255
isotig01225	3	611	positive	2	lcl.8921	Daphnia_pulex	2.23641e-43	177.563	1	60	260
isotig01226	3	611	positive	2	lcl.8921	Daphnia_pulex	2.92085e-43	177.178	1	60	260
isotig01227	3	611	positive	2	lcl.8921	Daphnia_pulex	2.23641e-43	177.563	1	60	260
isotig01228	3	611	positive	2	lcl.8921	Daphnia_pulex	2.92085e-43	177.178	1	60	260
isotig01229	708	986	positive	2	lcl.8921	Daphnia_pulex	2.98471e-42	102.449	1	169	260
isotig01229	230	607	positive	1	lcl.8921	Daphnia_pulex	2.98471e-42	102.449	2	15	142
isotig01230	708	986	positive	2	lcl.8921	Daphnia_pulex	3.88916e-42	102.064	1	169	260
isotig01230	230	607	positive	1	lcl.8921	Daphnia_pulex	3.88916e-42	102.064	2	15	142
isotig01235	3	611	positive	2	lcl.8921	Daphnia_pulex	1.67967e-43	177.563	1	60	260
isotig01236	3	611	positive	2	lcl.8921	Daphnia_pulex	2.19371e-43	177.178	1	60	260
isotig01249	1859	2134	positive	1	gi.158299538	Anopheles gambiae	6.97985e-19	96.6709	1	84	174
isotig01251	1844	2119	positive	1	gi.158299538	Anopheles gambiae	6.93124e-19	96.6709	1	84	174
isotig01258	1450	1725	positive	0	gi.158299538	Anopheles gambiae	5.68453e-19	96.6709	1	84	174
isotig01263	1334	1609	positive	1	gi.158299538	Anopheles gambiae	5.32995e-19	96.6709	1	84	174
isotig01272	810	1085	positive	2	gi.158299538	Anopheles gambiae	3.65981e-19	96.6709	1	84	174
isotig01314	938	1522	negative	1	gi.193657209	Acyrthosiphon pisum	5.32495e-19	97.4413	1	686	879
isotig01315	938	1522	negative	2	gi.193657209	Acyrthosiphon pisum	5.04737e-19	97.4413	1	686	879
isotig01316	1555	2229	negative	2	gi.193657209	Acyrthosiphon pisum	4.76743e-41	91.6633	1	458	691
isotig01316	938	1462	negative	1	gi.193657209	Acyrthosiphon pisum	4.76743e-41	91.6633	2	707	879
isotig01316	2219	2284	negative	1	gi.193657209	Acyrthosiphon pisum	4.76743e-41	91.6633	3	440	461
isotig01317	1555	2373	negative	1	gi.193657209	Acyrthosiphon pisum	6.39837e-39	94.3597	1	392	691
isotig01317	938	1462	negative	0	gi.193657209	Acyrthosiphon pisum	6.39837e-39	94.3597	2	707	879
isotig01318	938	2098	negative	2	gi.193657209	Acyrthosiphon pisum	1.79158e-38	152.525	1	458	879
isotig01318	2088	2153	negative	1	gi.193657209	Acyrthosiphon pisum	1.79158e-38	152.525	2	440	461
isotig01319	938	2242	negative	1	gi.193657209	Acyrthosiphon pisum	1.46456e-36	155.221	1	392	879
isotig01320	938	1462	negative	1	gi.193657209	Acyrthosiphon pisum	1.1528e-20	90.1225	1	707	879
isotig01320	1555	1692	negative	2	gi.193657209	Acyrthosiphon pisum	1.1528e-20	90.1225	2	646	691
isotig01321	983	1540	negative	2	gi.193690725	Acyrthosiphon pisum	6.50461e-22	106.301	1	465	649
isotig01322	947	1270	negative	2	gi.193636781	Acyrthosiphon pisum	1.27587e-15	85.1149	1	422	529
isotig01327	60	830	negative	2	gi.193657209	Acyrthosiphon pisum	3.4303e-14	69.3218	1	458	730
isotig01327	820	885	negative	1	gi.193657209	Acyrthosiphon pisum	3.4303e-14	69.3218	2	440	461
isotig01329	60	974	negative	1	gi.193657209	Acyrthosiphon pisum	5.7244e-12	72.0182	1	392	730
isotig01332	87	443	negative	0	gi.189242251	Tribolium castaneum	3.1688e-06	50.8322	1	826	959
isotig01335	2	151	negative	2	gi.189242251	Tribolium castaneum	2.49273e-07	53.9138	1	1141	1190
isotig01493	2	142	positive	1	gi.193688436	Acyrthosiphon pisum	1.34384e-07	57.7658	1	142	188
isotig01494	2	142	positive	1	gi.193688436	Acyrthosiphon pisum	1.34895e-07	57.7658	1	142	188
isotig01496	2	142	positive	1	gi.193688436	Acyrthosiphon pisum	1.09669e-07	57.7658	1	142	188
isotig01499	2	142	positive	1	gi.193688436	Acyrthosiphon pisum	8.86627e-08	57.7658	1	142	188
isotig01500	2	142	positive	1	gi.193688436	Acyrthosiphon pisum	8.86627e-08	57.7658	1	142	188
isotig01502	2	142	positive	1	gi.193688436	Acyrthosiphon pisum	7.88686e-08	57.7658	1	142	188
isotig01503	2	142	positive	1	gi.193688436	Acyrthosiphon pisum	7.88686e-08	57.7658	1	142	188
isotig01505	2	142	positive	1	gi.193688436	Acyrthosiphon pisum	7.3929e-08	57.7658	1	142	188
isotig01506	2	142	positive	1	gi.193688436	Acyrthosiphon pisum	7.4446e-08	57.7658	1	142	188
isotig01508	606	746	negative	1	gi.193688436	Acyrthosiphon pisum	6.92762e-08	57.7658	1	142	188
isotig01509	575	715	negative	1	gi.193688436	Acyrthosiphon pisum	6.48115e-08	57.7658	1	142	188
isotig01510	575	715	negative	1	gi.193688436	Acyrthosiphon pisum	6.48115e-08	57.7658	1	142	188
isotig01544	1247	1513	positive	1	gi.193690552	Acyrthosiphon pisum	2.07457e-10	56.9954	1	827	911
isotig01544	1093	1140	positive	0	gi.193690552	Acyrthosiphon pisum	2.07457e-10	56.9954	2	815	830
isotig01545	1247	1513	positive	1	gi.193690552	Acyrthosiphon pisum	1.97443e-10	56.9954	1	827	911
isotig01545	1093	1140	positive	0	gi.193690552	Acyrthosiphon pisum	1.97443e-10	56.9954	2	815	830
isotig01546	1247	1513	positive	1	gi.193690552	Acyrthosiphon pisum	1.87459e-10	56.9954	1	827	911
isotig01546	1093	1140	positive	0	gi.193690552	Acyrthosiphon pisum	1.87459e-10	56.9954	2	815	830
isotig01547	988	1254	positive	0	gi.193690552	Acyrthosiphon pisum	1.86168e-10	56.9954	1	827	911
isotig01547	834	881	positive	2	gi.193690552	Acyrthosiphon pisum	1.86168e-10	56.9954	2	815	830
isotig01548	988	1254	positive	0	gi.193690552	Acyrthosiphon pisum	1.76094e-10	56.9954	1	827	911
isotig01548	834	881	positive	2	gi.193690552	Acyrthosiphon pisum	1.76094e-10	56.9954	2	815	830
isotig01549	988	1254	positive	0	gi.193690552	Acyrthosiphon pisum	1.65978e-10	56.9954	1	827	911
isotig01549	834	881	positive	2	gi.193690552	Acyrthosiphon pisum	1.65978e-10	56.9954	2	815	830
isotig01550	625	891	positive	0	gi.193690552	Acyrthosiphon pisum	9.95026e-15	56.9954	1	827	911
isotig01550	204	518	positive	2	gi.193690552	Acyrthosiphon pisum	9.95026e-15	56.9954	2	725	830
isotig01551	625	891	positive	0	gi.193690552	Acyrthosiphon pisum	9.34202e-15	56.9954	1	827	911
isotig01551	204	518	positive	2	gi.193690552	Acyrthosiphon pisum	9.34202e-15	56.9954	2	725	830
isotig01552	625	891	positive	0	gi.193690552	Acyrthosiphon pisum	8.63598e-15	56.9954	1	827	911
isotig01552	204	518	positive	2	gi.193690552	Acyrthosiphon pisum	8.63598e-15	56.9954	2	725	830
isotig01554	5	196	positive	1	gi.193661993	Acyrthosiphon pisum	3.61991e-06	53.5286	1	1094	1164
isotig01555	5	196	positive	1	gi.193661993	Acyrthosiphon pisum	3.27622e-06	53.5286	1	1094	1164
isotig01556	5	196	positive	1	gi.193661993	Acyrthosiphon pisum	2.8824e-06	53.5286	1	1094	1164
isotig01558	515	835	negative	1	gi.193683840	Acyrthosiphon pisum	3.16462e-16	86.6557	1	652	757
isotig01560	510	830	negative	1	gi.193683840	Acyrthosiphon pisum	3.14413e-16	86.6557	1	652	757
isotig01561	383	703	negative	1	gi.193683840	Acyrthosiphon pisum	2.73228e-16	86.6557	1	652	757
isotig01563	515	745	negative	0	gi.193683840	Acyrthosiphon pisum	5.91082e-13	75.0998	1	681	757
isotig01564	515	745	negative	1	gi.193683840	Acyrthosiphon pisum	5.78638e-13	75.0998	1	681	757
isotig01565	510	740	negative	0	gi.193683840	Acyrthosiphon pisum	5.8486e-13	75.0998	1	681	757
isotig01566	510	740	negative	1	gi.193683840	Acyrthosiphon pisum	5.72416e-13	75.0998	1	681	757
isotig01567	21	521	positive	2	gi.193636781	Acyrthosiphon pisum	4.64534e-12	58.9214	1	900	1062
isotig01567	536	817	positive	1	gi.193636781	Acyrthosiphon pisum	4.64534e-12	58.9214	2	1075	1161
isotig01568	5	196	positive	1	gi.193661993	Acyrthosiphon pisum	1.30649e-06	53.5286	1	1094	1164
isotig01569	5	196	positive	1	gi.193661993	Acyrthosiphon pisum	1.29674e-06	53.5286	1	1094	1164
isotig01570	383	613	negative	0	gi.193683840	Acyrthosiphon pisum	4.63119e-13	75.0998	1	681	757
isotig01571	383	613	negative	1	gi.193683840	Acyrthosiphon pisum	4.50602e-13	75.0998	1	681	757
isotig01572	111	299	negative	1	gi.193683840	Acyrthosiphon pisum	5.98631e-07	43.1282	1	652	713
isotig01572	2	103	negative	2	gi.193683840	Acyrthosiphon pisum	5.98631e-07	43.1282	2	717	750
isotig01572	103	126	negative	0	gi.193683840	Acyrthosiphon pisum	5.98631e-07	43.1282	3	709	716
isotig01573	420	611	negative	1	gi.193661993	Acyrthosiphon pisum	9.14665e-07	53.5286	1	1094	1164
isotig01631	525	728	negative	2	gi.193643666	Acyrthosiphon pisum	7.3239e-07	56.225	1	27	94
isotig01639	525	728	negative	2	gi.193643666	Acyrthosiphon pisum	6.8169e-07	56.225	1	27	94
isotig01642	87	260	negative	1	gi.193643666	Acyrthosiphon pisum	1.09259e-08	50.447	1	44	100
isotig01642	271	372	negative	0	gi.193643666	Acyrthosiphon pisum	1.09259e-08	50.447	2	1	39
isotig01646	87	260	negative	1	gi.193643666	Acyrthosiphon pisum	9.89595e-09	50.447	1	44	100
isotig01646	271	372	negative	0	gi.193643666	Acyrthosiphon pisum	9.89595e-09	50.447	2	1	39
isotig01653	525	728	negative	0	gi.193643666	Acyrthosiphon pisum	4.35796e-07	56.225	1	27	94
isotig01683	87	260	negative	2	gi.193643666	Acyrthosiphon pisum	4.93076e-09	50.447	1	44	100
isotig01683	271	372	negative	1	gi.193643666	Acyrthosiphon pisum	4.93076e-09	50.447	2	1	39
isotig01872	382	645	positive	0	gi.72081942	Strongylocentrotus purpuratus	6.60945e-07	44.669	1	97	178
isotig01872	723	809	positive	2	gi.72081942	Strongylocentrotus purpuratus	6.60945e-07	44.669	2	199	227
isotig01873	382	645	positive	0	gi.72081942	Strongylocentrotus purpuratus	6.44478e-07	44.669	1	97	178
isotig01873	723	809	positive	2	gi.72081942	Strongylocentrotus purpuratus	6.44478e-07	44.669	2	199	227
isotig01878	382	645	positive	0	gi.72081942	Strongylocentrotus purpuratus	3.56961e-07	44.669	1	97	178
isotig01878	723	809	positive	2	gi.72081942	Strongylocentrotus purpuratus	3.56961e-07	44.669	2	199	227
isotig01898	2293	2712	negative	2	gi.115963521	Strongylocentrotus purpuratus	5.90685e-17	90.5077	1	499	638
isotig01899	2305	2577	negative	1	gi.115718057	Strongylocentrotus purpuratus	1.03198e-07	59.6918	1	580	671
isotig01902	1813	2232	negative	2	gi.115963521	Strongylocentrotus purpuratus	4.84186e-17	90.5077	1	499	638
isotig01903	1825	2097	negative	1	gi.115718057	Strongylocentrotus purpuratus	8.2951e-08	59.6918	1	580	671
isotig01908	2	463	negative	0	gi.115718057	Strongylocentrotus purpuratus	4.53792e-16	85.8853	1	552	706
isotig01909	146	724	negative	2	gi.115963521	Strongylocentrotus purpuratus	1.3898e-20	100.523	1	499	691
isotig01910	2	463	negative	1	gi.115718057	Strongylocentrotus purpuratus	3.2781e-16	85.8853	1	552	706
isotig01911	146	586	negative	1	gi.115955645	Strongylocentrotus purpuratus	1.50249e-10	66.6254	1	683	829
isotig01912	2	532	negative	2	gi.115770571	Strongylocentrotus purpuratus	2.0607e-20	99.3673	1	121	300
isotig01914	2	379	negative	1	gi.115718057	Strongylocentrotus purpuratus	7.90409e-11	66.6254	1	580	706
isotig01935	2674	3039	negative	1	gi.260817952	Branchiostoma floridae	2.46972e-43	178.333	1	233	354
isotig01936	2650	3015	negative	1	gi.260817952	Branchiostoma floridae	2.45955e-43	178.333	1	233	354
isotig01937	2665	3216	negative	2	gi.156544009	Nasonia vitripennis	5.83575e-74	280.026	1	175	360
isotig01938	2093	2224	positive	1	gi.115695368	Strongylocentrotus purpuratus	2.27423e-08	52.7582	1	49	92
isotig01938	1959	2102	positive	2	gi.115695368	Strongylocentrotus purpuratus	2.27423e-08	52.7582	2	1	49
isotig01939	2641	3192	negative	2	gi.156544009	Nasonia vitripennis	5.78645e-74	280.026	1	175	360
isotig01940	2069	2200	positive	1	gi.115695368	Strongylocentrotus purpuratus	2.25565e-08	52.7582	1	49	92
isotig01940	1935	2078	positive	2	gi.115695368	Strongylocentrotus purpuratus	2.25565e-08	52.7582	2	1	49
isotig01941	2093	2398	positive	1	gi.115695368	Strongylocentrotus purpuratus	5.81329e-13	68.1662	1	49	150
isotig01941	1959	2102	positive	2	gi.115695368	Strongylocentrotus purpuratus	5.81329e-13	68.1662	2	1	49
isotig01942	2069	2374	positive	1	gi.115695368	Strongylocentrotus purpuratus	5.75806e-13	68.1662	1	49	150
isotig01942	1935	2078	positive	2	gi.115695368	Strongylocentrotus purpuratus	5.75806e-13	68.1662	2	1	49
isotig01943	2004	2369	negative	1	gi.260817952	Branchiostoma floridae	1.92243e-43	178.333	1	233	354
isotig01944	1995	2546	negative	2	gi.156544009	Nasonia vitripennis	4.49475e-74	280.026	1	175	360
isotig01945	1423	1554	positive	0	gi.115695368	Strongylocentrotus purpuratus	1.76623e-08	52.7582	1	49	92
isotig01945	1289	1432	positive	1	gi.115695368	Strongylocentrotus purpuratus	1.76623e-08	52.7582	2	1	49
isotig01946	1958	2302	positive	1	gi.115695368	Strongylocentrotus purpuratus	1.97864e-15	85.1149	1	1	118
isotig01947	1934	2278	positive	1	gi.115695368	Strongylocentrotus purpuratus	1.95522e-15	85.1149	1	1	118
isotig01948	1423	1728	positive	0	gi.115695368	Strongylocentrotus purpuratus	4.30192e-13	68.1662	1	49	150
isotig01948	1289	1432	positive	1	gi.115695368	Strongylocentrotus purpuratus	4.30192e-13	68.1662	2	1	49
isotig01949	1439	1804	negative	1	gi.260817952	Branchiostoma floridae	1.46008e-43	178.333	1	233	354
isotig01950	1411	1776	negative	1	gi.260817952	Branchiostoma floridae	1.43714e-43	178.333	1	233	354
isotig01951	1430	1981	negative	2	gi.156544009	Nasonia vitripennis	3.36172e-74	280.026	1	175	360
isotig01952	858	989	positive	2	gi.115695368	Strongylocentrotus purpuratus	1.33102e-08	52.7582	1	49	92
isotig01952	724	867	positive	0	gi.115695368	Strongylocentrotus purpuratus	1.33102e-08	52.7582	2	1	49
isotig01953	1402	1953	negative	2	gi.156544009	Nasonia vitripennis	3.30558e-74	280.026	1	175	360
isotig01954	830	961	positive	1	gi.115695368	Strongylocentrotus purpuratus	1.30965e-08	52.7582	1	49	92
isotig01954	696	839	positive	2	gi.115695368	Strongylocentrotus purpuratus	1.30965e-08	52.7582	2	1	49
isotig01955	1092	1457	negative	1	gi.260817952	Branchiostoma floridae	1.17661e-43	178.333	1	233	354
isotig01956	1288	1632	positive	0	gi.115695368	Strongylocentrotus purpuratus	1.34675e-15	85.1149	1	1	118
isotig01957	1083	1634	negative	2	gi.156544009	Nasonia vitripennis	2.65237e-74	280.026	1	175	360
isotig01958	95	409	positive	1	lcl.23039	Daphnia_pulex	1.24009e-10	52.373	1	1	104
isotig01958	517	639	positive	0	lcl.23039	Daphnia_pulex	1.24009e-10	52.373	2	144	185
isotig01959	858	1163	positive	2	gi.115695368	Strongylocentrotus purpuratus	3.00579e-13	68.1662	1	49	150
isotig01959	724	867	positive	0	gi.115695368	Strongylocentrotus purpuratus	3.00579e-13	68.1662	2	1	49
isotig01960	830	1135	positive	1	gi.115695368	Strongylocentrotus purpuratus	2.95598e-13	68.1662	1	49	150
isotig01960	696	839	positive	2	gi.115695368	Strongylocentrotus purpuratus	2.95598e-13	68.1662	2	1	49
isotig01961	511	816	positive	0	gi.115695368	Strongylocentrotus purpuratus	2.22757e-13	68.1662	1	49	150
isotig01961	377	520	positive	1	gi.115695368	Strongylocentrotus purpuratus	2.22757e-13	68.1662	2	1	49
isotig01963	723	1067	positive	2	gi.115695368	Strongylocentrotus purpuratus	8.0455e-16	85.1149	1	1	118
isotig01964	695	1039	positive	1	gi.115695368	Strongylocentrotus purpuratus	7.83018e-16	85.1149	1	1	118
isotig01965	480	845	negative	1	gi.260817952	Branchiostoma floridae	6.71841e-44	178.333	1	233	354
isotig01966	356	874	negative	1	gi.156544009	Nasonia vitripennis	3.01275e-63	242.662	1	234	408
isotig01967	429	794	negative	1	gi.260817952	Branchiostoma floridae	6.27743e-44	178.333	1	233	354
isotig01968	471	1022	negative	2	gi.156544009	Nasonia vitripennis	1.42849e-74	280.026	1	175	360
isotig01969	356	1051	negative	2	gi.156544009	Nasonia vitripennis	6.83304e-96	350.903	1	175	408
isotig01970	420	971	negative	2	gi.156544009	Nasonia vitripennis	1.32056e-74	280.026	1	175	360
isotig01971	425	766	positive	1	lcl.22406	Daphnia_pulex	7.32069e-21	88.1965	1	143	256
isotig01971	48	314	positive	2	lcl.22406	Daphnia_pulex	7.32069e-21	88.1965	2	47	132
isotig01972	376	720	positive	0	gi.115695368	Strongylocentrotus purpuratus	4.7939e-16	85.1149	1	1	118
isotig01975	1483	1704	negative	0	gi.193688434	Acyrthosiphon pisum	2.92476e-10	67.781	1	19	94
isotig01977	1483	1704	negative	2	gi.193688434	Acyrthosiphon pisum	2.87141e-10	67.781	1	19	94
isotig01978	1453	1674	negative	0	gi.193688434	Acyrthosiphon pisum	2.87626e-10	67.781	1	19	94
isotig01980	416	568	negative	2	gi.193669181	Acyrthosiphon pisum	2.6467e-08	61.2326	1	583	633
isotig01981	1453	1674	negative	2	gi.193688434	Acyrthosiphon pisum	2.8229e-10	67.781	1	19	94
isotig01982	416	568	negative	1	gi.193669181	Acyrthosiphon pisum	2.6013e-08	61.2326	1	583	633
isotig01983	1463	1684	negative	0	gi.193688434	Acyrthosiphon pisum	2.89081e-10	67.781	1	19	94
isotig01985	1463	1684	negative	2	gi.193688434	Acyrthosiphon pisum	2.83745e-10	67.781	1	19	94
isotig01986	1433	1654	negative	0	gi.193688434	Acyrthosiphon pisum	2.8423e-10	67.781	1	19	94
isotig01988	1483	1704	negative	0	gi.193688434	Acyrthosiphon pisum	2.60272e-10	67.781	1	19	94
isotig01989	416	568	negative	0	gi.193669181	Acyrthosiphon pisum	2.61946e-08	61.2326	1	583	633
isotig01990	1433	1654	negative	2	gi.193688434	Acyrthosiphon pisum	2.78895e-10	67.781	1	19	94
isotig01992	416	568	negative	2	gi.193669181	Acyrthosiphon pisum	2.56952e-08	61.2326	1	583	633
isotig01993	1453	1674	negative	0	gi.193688434	Acyrthosiphon pisum	2.55407e-10	67.781	1	19	94
isotig01994	416	568	negative	2	gi.193669181	Acyrthosiphon pisum	2.345e-08	61.2326	1	583	633
isotig01995	1463	1684	negative	0	gi.193688434	Acyrthosiphon pisum	2.56866e-10	67.781	1	19	94
isotig01996	1216	1437	negative	0	gi.193688434	Acyrthosiphon pisum	2.50542e-10	67.781	1	19	94
isotig01998	1195	1416	negative	0	gi.193688434	Acyrthosiphon pisum	2.47137e-10	67.781	1	19	94
isotig01999	1433	1654	negative	0	gi.193688434	Acyrthosiphon pisum	2.52002e-10	67.781	1	19	94
isotig02001	1216	1437	negative	2	gi.193688434	Acyrthosiphon pisum	2.45191e-10	67.781	1	19	94
isotig02003	1195	1416	negative	2	gi.193688434	Acyrthosiphon pisum	2.41785e-10	67.781	1	19	94
isotig02004	416	568	negative	0	gi.193669181	Acyrthosiphon pisum	2.31768e-08	61.2326	1	583	633
isotig02007	1196	1417	negative	0	gi.193688434	Acyrthosiphon pisum	2.47137e-10	67.781	1	19	94
isotig02008	1175	1396	negative	0	gi.193688434	Acyrthosiphon pisum	2.43731e-10	67.781	1	19	94
isotig02010	1196	1417	negative	2	gi.193688434	Acyrthosiphon pisum	2.41785e-10	67.781	1	19	94
isotig02012	1175	1396	negative	2	gi.193688434	Acyrthosiphon pisum	2.3838e-10	67.781	1	19	94
isotig02015	1216	1437	negative	0	gi.193688434	Acyrthosiphon pisum	2.18111e-10	67.781	1	19	94
isotig02016	1195	1416	negative	0	gi.193688434	Acyrthosiphon pisum	2.14695e-10	67.781	1	19	94
isotig02019	1196	1417	negative	0	gi.193688434	Acyrthosiphon pisum	2.14695e-10	67.781	1	19	94
isotig02020	365	931	negative	1	gi.193631965	Acyrthosiphon pisum	6.39641e-22	93.2041	1	859	1027
isotig02020	990	1103	negative	0	gi.193631965	Acyrthosiphon pisum	6.39641e-22	93.2041	2	802	839
isotig02021	1175	1396	negative	0	gi.193688434	Acyrthosiphon pisum	2.1128e-10	67.781	1	19	94
isotig02022	365	919	negative	1	gi.193631965	Acyrthosiphon pisum	2.87928e-22	94.3597	1	859	1027
isotig02022	978	1091	negative	0	gi.193631965	Acyrthosiphon pisum	2.87928e-22	94.3597	2	802	839
isotig02100	1471	4269	negative	2	gi.193661993	Acyrthosiphon pisum	1.16979e-125	452.21	1	259	1169
isotig02101	1471	3057	negative	1	gi.193661993	Acyrthosiphon pisum	7.57775e-72	273.092	1	642	1169
isotig02102	1471	2658	negative	0	gi.193661993	Acyrthosiphon pisum	2.2406e-44	181.8	1	775	1169
isotig02103	376	3174	negative	2	gi.193661993	Acyrthosiphon pisum	8.48028e-126	452.21	1	259	1169
isotig02104	1471	2082	negative	1	gi.193636781	Acyrthosiphon pisum	2.17465e-22	108.612	1	980	1181
isotig02105	1471	2082	negative	1	gi.193636781	Acyrthosiphon pisum	2.15253e-22	108.612	1	980	1181
isotig02106	1471	2298	negative	0	gi.193636781	Acyrthosiphon pisum	5.60628e-31	137.117	1	911	1181
isotig02107	1471	2298	negative	0	gi.193636781	Acyrthosiphon pisum	4.9438e-31	137.117	1	911	1181
isotig02108	376	1962	negative	1	gi.193661993	Acyrthosiphon pisum	4.90333e-72	273.092	1	642	1169
isotig02109	1468	1866	negative	2	gi.193683840	Acyrthosiphon pisum	1.97293e-17	91.6633	1	625	757
isotig02110	376	1563	negative	0	gi.193661993	Acyrthosiphon pisum	1.43582e-44	181.8	1	775	1169
isotig02111	376	987	negative	1	gi.193636781	Acyrthosiphon pisum	1.30317e-22	108.612	1	980	1181
isotig02112	376	987	negative	1	gi.193636781	Acyrthosiphon pisum	1.28079e-22	108.612	1	980	1181
isotig02113	376	1203	negative	0	gi.193636781	Acyrthosiphon pisum	3.31699e-31	137.117	1	911	1181
isotig02114	376	1203	negative	0	gi.193636781	Acyrthosiphon pisum	2.6537e-31	137.117	1	911	1181
isotig02118	373	771	negative	2	gi.193683840	Acyrthosiphon pisum	8.62128e-18	91.6633	1	625	757
isotig02119	193	1011	negative	2	gi.193657209	Acyrthosiphon pisum	1.41909e-35	150.599	1	618	891
isotig02166	294	761	positive	2	gi.115960319	Strongylocentrotus purpuratus	5.87276e-13	48.1358	1	487	622
isotig02166	17	238	positive	1	gi.115960319	Strongylocentrotus purpuratus	5.87276e-13	48.1358	2	390	464
isotig02167	1543	1977	positive	0	gi.115695368	Strongylocentrotus purpuratus	1.29826e-08	62.3882	1	1	138
isotig02168	1356	1790	positive	2	gi.115695368	Strongylocentrotus purpuratus	1.17582e-08	62.3882	1	1	138
isotig02169	1493	1921	positive	1	gi.193713882	Acyrthosiphon pisum	4.64576e-07	56.9954	1	546	689
isotig02170	1493	1921	positive	1	gi.193713882	Acyrthosiphon pisum	2.08539e-07	58.151	1	546	689
isotig02171	966	1400	positive	2	gi.115695368	Strongylocentrotus purpuratus	9.20469e-09	62.3882	1	1	138
isotig02172	1306	1734	positive	0	gi.193713882	Acyrthosiphon pisum	4.11334e-07	56.9954	1	546	689
isotig02173	1306	1734	positive	0	gi.193713882	Acyrthosiphon pisum	1.8464e-07	58.151	1	546	689
isotig02174	937	1371	positive	0	gi.115695368	Strongylocentrotus purpuratus	9.02019e-09	62.3882	1	1	138
isotig02175	933	1367	positive	2	gi.115695368	Strongylocentrotus purpuratus	8.97919e-09	62.3882	1	1	138
isotig02178	916	1344	positive	0	gi.193713882	Acyrthosiphon pisum	3.04986e-07	56.9954	1	546	689
isotig02179	916	1344	positive	0	gi.193713882	Acyrthosiphon pisum	1.36902e-07	58.151	1	546	689
isotig02181	887	1315	positive	1	gi.193713882	Acyrthosiphon pisum	2.96322e-07	56.9954	1	546	689
isotig02182	887	1315	positive	1	gi.193713882	Acyrthosiphon pisum	1.33013e-07	58.151	1	546	689
isotig02184	883	1311	positive	0	gi.193713882	Acyrthosiphon pisum	2.95455e-07	56.9954	1	546	689
isotig02185	883	1311	positive	0	gi.193713882	Acyrthosiphon pisum	1.32624e-07	58.151	1	546	689
isotig02227	2398	2637	negative	2	gi.156544025	Nasonia vitripennis	2.35008e-26	104.76	1	56	135
isotig02227	2339	2404	negative	1	gi.156544025	Nasonia vitripennis	2.35008e-26	104.76	2	134	155
isotig02228	2397	2636	negative	2	gi.156544025	Nasonia vitripennis	2.34699e-26	104.76	1	56	135
isotig02228	2338	2403	negative	1	gi.156544025	Nasonia vitripennis	2.34699e-26	104.76	2	134	155
isotig02232	1864	2103	negative	2	gi.156544025	Nasonia vitripennis	1.81616e-26	104.76	1	56	135
isotig02232	1805	1870	negative	1	gi.156544025	Nasonia vitripennis	1.81616e-26	104.76	2	134	155
isotig02233	1861	2100	negative	2	gi.156544025	Nasonia vitripennis	1.81305e-26	104.76	1	56	135
isotig02233	1802	1867	negative	1	gi.156544025	Nasonia vitripennis	1.81305e-26	104.76	2	134	155
isotig02234	1861	2100	negative	2	gi.156544025	Nasonia vitripennis	1.81305e-26	104.76	1	56	135
isotig02234	1802	1867	negative	1	gi.156544025	Nasonia vitripennis	1.81305e-26	104.76	2	134	155
isotig02235	1863	2102	negative	2	gi.156544025	Nasonia vitripennis	1.81305e-26	104.76	1	56	135
isotig02235	1804	1869	negative	1	gi.156544025	Nasonia vitripennis	1.81305e-26	104.76	2	134	155
isotig02236	1860	2099	negative	2	gi.156544025	Nasonia vitripennis	1.80994e-26	104.76	1	56	135
isotig02236	1801	1866	negative	1	gi.156544025	Nasonia vitripennis	1.80994e-26	104.76	2	134	155
isotig02237	1860	2099	negative	2	gi.156544025	Nasonia vitripennis	1.80994e-26	104.76	1	56	135
isotig02237	1801	1866	negative	1	gi.156544025	Nasonia vitripennis	1.80994e-26	104.76	2	134	155
isotig02240	1234	1473	negative	2	gi.156544025	Nasonia vitripennis	1.18023e-26	104.76	1	56	135
isotig02240	1175	1240	negative	1	gi.156544025	Nasonia vitripennis	1.18023e-26	104.76	2	134	155
isotig02241	1233	1472	negative	2	gi.156544025	Nasonia vitripennis	1.17708e-26	104.76	1	56	135
isotig02241	1174	1239	negative	1	gi.156544025	Nasonia vitripennis	1.17708e-26	104.76	2	134	155
isotig02244	726	965	negative	2	gi.156544025	Nasonia vitripennis	6.62401e-27	104.76	1	56	135
isotig02244	667	732	negative	1	gi.156544025	Nasonia vitripennis	6.62401e-27	104.76	2	134	155
isotig02245	725	964	negative	2	gi.156544025	Nasonia vitripennis	6.62401e-27	104.76	1	56	135
isotig02245	666	731	negative	1	gi.156544025	Nasonia vitripennis	6.62401e-27	104.76	2	134	155
isotig02316	1072	2016	positive	0	gi.189242290	Tribolium castaneum	1.06544e-29	115.931	1	546	851
isotig02316	743	1057	positive	1	gi.189242290	Tribolium castaneum	1.06544e-29	115.931	2	432	536
isotig02317	1501	1848	positive	0	gi.193580170	Acyrthosiphon pisum	2.53461e-10	67.781	1	1074	1188
isotig02318	584	1570	positive	1	gi.189242290	Tribolium castaneum	2.94558e-25	117.087	1	532	851
isotig02319	582	1568	positive	2	gi.189242290	Tribolium castaneum	2.93857e-25	117.087	1	532	851
isotig02320	572	1558	positive	1	gi.189242290	Tribolium castaneum	2.91753e-25	117.087	1	532	851
isotig02321	570	1556	positive	2	gi.189242290	Tribolium castaneum	2.91052e-25	117.087	1	532	851
isotig02323	601	1161	positive	0	gi.193716185	Acyrthosiphon pisum	7.01382e-14	68.9366	1	240	429
isotig02323	467	565	positive	1	gi.193716185	Acyrthosiphon pisum	7.01382e-14	68.9366	2	199	231
isotig02324	455	829	positive	1	gi.156551597	Nasonia vitripennis	1.40991e-11	70.4774	1	195	321
isotig02329	384	968	positive	2	lcl.13491	Daphnia_pulex	5.9046e-16	85.8853	1	355	548
isotig02330	384	968	positive	2	lcl.13491	Daphnia_pulex	5.9046e-16	85.8853	1	355	548
isotig02331	43	969	positive	0	lcl.13491	Daphnia_pulex	1.96542e-21	103.99	1	255	548
isotig02332	55	336	positive	0	gi.193636781	Acyrthosiphon pisum	7.08562e-11	40.0466	1	930	1021
isotig02332	653	841	positive	1	gi.193636781	Acyrthosiphon pisum	7.08562e-11	40.0466	2	1122	1182
isotig02332	414	572	positive	2	gi.193636781	Acyrthosiphon pisum	7.08562e-11	40.0466	3	1046	1099
isotig02333	55	336	positive	0	gi.193636781	Acyrthosiphon pisum	6.86582e-11	40.0466	1	930	1021
isotig02333	653	841	positive	1	gi.193636781	Acyrthosiphon pisum	6.86582e-11	40.0466	2	1122	1182
isotig02333	414	572	positive	2	gi.193636781	Acyrthosiphon pisum	6.86582e-11	40.0466	3	1046	1099
isotig02334	55	336	positive	0	gi.193636781	Acyrthosiphon pisum	6.88581e-11	40.0466	1	930	1021
isotig02334	653	841	positive	1	gi.193636781	Acyrthosiphon pisum	6.88581e-11	40.0466	2	1122	1182
isotig02334	414	572	positive	2	gi.193636781	Acyrthosiphon pisum	6.88581e-11	40.0466	3	1046	1099
isotig02335	1	627	positive	0	gi.156540101	Nasonia vitripennis	7.26222e-42	171.785	1	957	1170
isotig02336	192	752	positive	2	lcl.13491	Daphnia_pulex	3.10142e-14	79.7221	1	363	548
isotig02408	759	1058	negative	2	gi.19922440	Drosophila melanogaster	6.36928e-24	70.4774	1	408	507
isotig02408	1100	1294	negative	0	gi.19922440	Drosophila melanogaster	6.36928e-24	70.4774	2	329	392
isotig02408	1291	1413	negative	1	gi.19922440	Drosophila melanogaster	6.36928e-24	70.4774	3	289	329
isotig02409	759	1058	negative	2	gi.19922440	Drosophila melanogaster	6.38811e-24	70.4774	1	408	507
isotig02409	1100	1294	negative	0	gi.19922440	Drosophila melanogaster	6.38811e-24	70.4774	2	329	392
isotig02409	1291	1413	negative	1	gi.19922440	Drosophila melanogaster	6.38811e-24	70.4774	3	289	329
isotig02410	759	1058	negative	0	gi.19922440	Drosophila melanogaster	6.31279e-24	70.4774	1	408	507
isotig02410	1100	1294	negative	1	gi.19922440	Drosophila melanogaster	6.31279e-24	70.4774	2	329	392
isotig02410	1291	1413	negative	2	gi.19922440	Drosophila melanogaster	6.31279e-24	70.4774	3	289	329
isotig02411	759	1058	negative	0	gi.19922440	Drosophila melanogaster	6.17076e-24	70.4774	1	408	507
isotig02411	1100	1294	negative	1	gi.19922440	Drosophila melanogaster	6.17076e-24	70.4774	2	329	392
isotig02411	1291	1413	negative	2	gi.19922440	Drosophila melanogaster	6.17076e-24	70.4774	3	289	329
isotig02412	759	1058	negative	2	gi.19922440	Drosophila melanogaster	5.89654e-24	70.4774	1	408	507
isotig02412	1100	1294	negative	0	gi.19922440	Drosophila melanogaster	5.89654e-24	70.4774	2	329	392
isotig02412	1291	1413	negative	1	gi.19922440	Drosophila melanogaster	5.89654e-24	70.4774	3	289	329
isotig02413	759	1058	negative	2	gi.19922440	Drosophila melanogaster	5.88708e-24	70.4774	1	408	507
isotig02413	1100	1294	negative	0	gi.19922440	Drosophila melanogaster	5.88708e-24	70.4774	2	329	392
isotig02413	1291	1413	negative	1	gi.19922440	Drosophila melanogaster	5.88708e-24	70.4774	3	289	329
isotig02414	556	855	negative	2	gi.19922440	Drosophila melanogaster	5.75457e-24	70.4774	1	408	507
isotig02414	897	1091	negative	0	gi.19922440	Drosophila melanogaster	5.75457e-24	70.4774	2	329	392
isotig02414	1088	1210	negative	1	gi.19922440	Drosophila melanogaster	5.75457e-24	70.4774	3	289	329
isotig02415	759	1058	negative	0	gi.19922440	Drosophila melanogaster	5.83976e-24	70.4774	1	408	507
isotig02415	1100	1294	negative	1	gi.19922440	Drosophila melanogaster	5.83976e-24	70.4774	2	329	392
isotig02415	1291	1413	negative	2	gi.19922440	Drosophila melanogaster	5.83976e-24	70.4774	3	289	329
isotig02416	556	855	negative	2	gi.19922440	Drosophila melanogaster	5.7735e-24	70.4774	1	408	507
isotig02416	897	1091	negative	0	gi.19922440	Drosophila melanogaster	5.7735e-24	70.4774	2	329	392
isotig02416	1088	1210	negative	1	gi.19922440	Drosophila melanogaster	5.7735e-24	70.4774	3	289	329
isotig02417	518	817	negative	2	gi.19922440	Drosophila melanogaster	5.64092e-24	70.4774	1	408	507
isotig02417	859	1053	negative	0	gi.19922440	Drosophila melanogaster	5.64092e-24	70.4774	2	329	392
isotig02417	1050	1172	negative	1	gi.19922440	Drosophila melanogaster	5.64092e-24	70.4774	3	289	329
isotig02418	556	855	negative	0	gi.19922440	Drosophila melanogaster	5.69775e-24	70.4774	1	408	507
isotig02418	897	1091	negative	1	gi.19922440	Drosophila melanogaster	5.69775e-24	70.4774	2	329	392
isotig02418	1088	1210	negative	2	gi.19922440	Drosophila melanogaster	5.69775e-24	70.4774	3	289	329
isotig02419	518	817	negative	2	gi.19922440	Drosophila melanogaster	5.65987e-24	70.4774	1	408	507
isotig02419	859	1053	negative	0	gi.19922440	Drosophila melanogaster	5.65987e-24	70.4774	2	329	392
isotig02419	1050	1172	negative	1	gi.19922440	Drosophila melanogaster	5.65987e-24	70.4774	3	289	329
isotig02420	518	817	negative	0	gi.19922440	Drosophila melanogaster	5.58407e-24	70.4774	1	408	507
isotig02420	859	1053	negative	1	gi.19922440	Drosophila melanogaster	5.58407e-24	70.4774	2	329	392
isotig02420	1050	1172	negative	2	gi.19922440	Drosophila melanogaster	5.58407e-24	70.4774	3	289	329
isotig02421	556	855	negative	0	gi.19922440	Drosophila melanogaster	5.52721e-24	70.4774	1	408	507
isotig02421	897	1091	negative	1	gi.19922440	Drosophila melanogaster	5.52721e-24	70.4774	2	329	392
isotig02421	1088	1210	negative	2	gi.19922440	Drosophila melanogaster	5.52721e-24	70.4774	3	289	329
isotig02422	556	855	negative	2	gi.19922440	Drosophila melanogaster	5.27707e-24	70.4774	1	408	507
isotig02422	897	1091	negative	0	gi.19922440	Drosophila melanogaster	5.27707e-24	70.4774	2	329	392
isotig02422	1088	1210	negative	1	gi.19922440	Drosophila melanogaster	5.27707e-24	70.4774	3	289	329
isotig02423	518	817	negative	0	gi.19922440	Drosophila melanogaster	5.41344e-24	70.4774	1	408	507
isotig02423	859	1053	negative	1	gi.19922440	Drosophila melanogaster	5.41344e-24	70.4774	2	329	392
isotig02423	1050	1172	negative	2	gi.19922440	Drosophila melanogaster	5.41344e-24	70.4774	3	289	329
isotig02424	556	855	negative	2	gi.19922440	Drosophila melanogaster	5.26755e-24	70.4774	1	408	507
isotig02424	897	1091	negative	0	gi.19922440	Drosophila melanogaster	5.26755e-24	70.4774	2	329	392
isotig02424	1088	1210	negative	1	gi.19922440	Drosophila melanogaster	5.26755e-24	70.4774	3	289	329
isotig02425	518	817	negative	2	gi.19922440	Drosophila melanogaster	5.16281e-24	70.4774	1	408	507
isotig02425	859	1053	negative	0	gi.19922440	Drosophila melanogaster	5.16281e-24	70.4774	2	329	392
isotig02425	1050	1172	negative	1	gi.19922440	Drosophila melanogaster	5.16281e-24	70.4774	3	289	329
isotig02426	518	817	negative	2	gi.19922440	Drosophila melanogaster	5.15329e-24	70.4774	1	408	507
isotig02426	859	1053	negative	0	gi.19922440	Drosophila melanogaster	5.15329e-24	70.4774	2	329	392
isotig02426	1050	1172	negative	1	gi.19922440	Drosophila melanogaster	5.15329e-24	70.4774	3	289	329
isotig02427	556	855	negative	0	gi.19922440	Drosophila melanogaster	5.21995e-24	70.4774	1	408	507
isotig02427	897	1091	negative	1	gi.19922440	Drosophila melanogaster	5.21995e-24	70.4774	2	329	392
isotig02427	1088	1210	negative	2	gi.19922440	Drosophila melanogaster	5.21995e-24	70.4774	3	289	329
isotig02428	518	817	negative	0	gi.19922440	Drosophila melanogaster	5.10566e-24	70.4774	1	408	507
isotig02428	859	1053	negative	1	gi.19922440	Drosophila melanogaster	5.10566e-24	70.4774	2	329	392
isotig02428	1050	1172	negative	2	gi.19922440	Drosophila melanogaster	5.10566e-24	70.4774	3	289	329
isotig02429	759	1415	negative	1	gi.19922440	Drosophila melanogaster	3.58795e-30	133.65	1	289	507
isotig02430	759	1058	negative	0	gi.19922440	Drosophila melanogaster	2.07015e-24	70.4774	1	408	507
isotig02430	1100	1294	negative	1	gi.19922440	Drosophila melanogaster	2.07015e-24	70.4774	2	329	392
isotig02430	1291	1605	negative	2	gi.19922440	Drosophila melanogaster	2.07015e-24	70.4774	3	221	329
isotig02431	759	1415	negative	1	gi.19922440	Drosophila melanogaster	3.30181e-30	133.65	1	289	507
isotig02432	556	1212	negative	1	gi.19922440	Drosophila melanogaster	3.12079e-30	133.65	1	289	507
isotig02433	518	1174	negative	1	gi.19922440	Drosophila melanogaster	3.02666e-30	133.65	1	289	507
isotig02434	556	855	negative	0	gi.19922440	Drosophila melanogaster	1.7803e-24	70.4774	1	408	507
isotig02434	897	1091	negative	1	gi.19922440	Drosophila melanogaster	1.7803e-24	70.4774	2	329	392
isotig02434	1088	1402	negative	2	gi.19922440	Drosophila melanogaster	1.7803e-24	70.4774	3	221	329
isotig02435	518	817	negative	0	gi.19922440	Drosophila melanogaster	1.72717e-24	70.4774	1	408	507
isotig02435	859	1053	negative	1	gi.19922440	Drosophila melanogaster	1.72717e-24	70.4774	2	329	392
isotig02435	1050	1364	negative	2	gi.19922440	Drosophila melanogaster	1.72717e-24	70.4774	3	221	329
isotig02436	556	1212	negative	1	gi.19922440	Drosophila melanogaster	2.83233e-30	133.65	1	289	507
isotig02437	518	1174	negative	1	gi.19922440	Drosophila melanogaster	2.73792e-30	133.65	1	289	507
isotig02509	1	369	negative	2	gi.115960319	Strongylocentrotus purpuratus	5.36308e-16	85.8853	1	251	374
isotig02511	1	369	negative	0	gi.115960319	Strongylocentrotus purpuratus	5.36308e-16	85.8853	1	251	374
isotig02512	3	848	positive	2	gi.115963240	Strongylocentrotus purpuratus	1.42318e-15	84.3445	1	490	754
isotig02515	1	795	negative	0	gi.115960319	Strongylocentrotus purpuratus	7.11902e-34	144.436	1	112	374
isotig02516	1	369	negative	0	gi.115960319	Strongylocentrotus purpuratus	2.79277e-16	85.8853	1	251	374
isotig02518	2302	2598	negative	0	gi.91092996	Tribolium castaneum	5.07902e-44	180.259	1	1	99
isotig02519	2298	2594	negative	0	gi.91092996	Tribolium castaneum	5.06569e-44	180.259	1	1	99
isotig02520	2295	2591	negative	0	gi.91092996	Tribolium castaneum	5.05903e-44	180.259	1	1	99
isotig02521	2295	2591	negative	0	gi.91092996	Tribolium castaneum	5.05903e-44	180.259	1	1	99
isotig02522	2291	2587	negative	0	gi.91092996	Tribolium castaneum	5.05236e-44	180.259	1	1	99
isotig02523	2291	2587	negative	0	gi.91092996	Tribolium castaneum	5.05236e-44	180.259	1	1	99
isotig02524	2288	2584	negative	0	gi.91092996	Tribolium castaneum	5.04569e-44	180.259	1	1	99
isotig02525	2284	2580	negative	0	gi.91092996	Tribolium castaneum	5.03903e-44	180.259	1	1	99
isotig02526	2302	2598	negative	0	gi.91092996	Tribolium castaneum	5.07902e-44	180.259	1	1	99
isotig02527	2298	2594	negative	0	gi.91092996	Tribolium castaneum	5.06569e-44	180.259	1	1	99
isotig02528	2295	2591	negative	0	gi.91092996	Tribolium castaneum	5.05903e-44	180.259	1	1	99
isotig02529	2295	2591	negative	0	gi.91092996	Tribolium castaneum	5.05903e-44	180.259	1	1	99
isotig02530	2291	2587	negative	0	gi.91092996	Tribolium castaneum	5.05236e-44	180.259	1	1	99
isotig02531	2291	2587	negative	0	gi.91092996	Tribolium castaneum	5.05236e-44	180.259	1	1	99
isotig02532	2288	2584	negative	0	gi.91092996	Tribolium castaneum	5.04569e-44	180.259	1	1	99
isotig02533	2284	2580	negative	0	gi.91092996	Tribolium castaneum	5.03903e-44	180.259	1	1	99
isotig02534	2269	2565	negative	0	gi.91092996	Tribolium castaneum	5.0057e-44	180.259	1	1	99
isotig02535	2265	2561	negative	0	gi.91092996	Tribolium castaneum	4.99237e-44	180.259	1	1	99
isotig02536	2262	2558	negative	0	gi.91092996	Tribolium castaneum	4.98571e-44	180.259	1	1	99
isotig02537	2297	2593	negative	0	gi.91092996	Tribolium castaneum	5.06569e-44	180.259	1	1	99
isotig02538	2293	2589	negative	0	gi.91092996	Tribolium castaneum	5.05903e-44	180.259	1	1	99
isotig02539	2258	2554	negative	0	gi.91092996	Tribolium castaneum	4.97904e-44	180.259	1	1	99
isotig02540	2293	2589	negative	0	gi.91092996	Tribolium castaneum	5.05903e-44	180.259	1	1	99
isotig02541	2290	2586	negative	0	gi.91092996	Tribolium castaneum	5.05236e-44	180.259	1	1	99
isotig02542	2289	2585	negative	0	gi.91092996	Tribolium castaneum	5.04569e-44	180.259	1	1	99
isotig02543	2286	2582	negative	0	gi.91092996	Tribolium castaneum	5.03903e-44	180.259	1	1	99
isotig02544	2286	2582	negative	0	gi.91092996	Tribolium castaneum	5.03903e-44	180.259	1	1	99
isotig02545	2282	2578	negative	0	gi.91092996	Tribolium castaneum	5.03236e-44	180.259	1	1	99
isotig02546	2269	2565	negative	0	gi.91092996	Tribolium castaneum	5.0057e-44	180.259	1	1	99
isotig02547	2265	2561	negative	0	gi.91092996	Tribolium castaneum	4.99237e-44	180.259	1	1	99
isotig02548	2262	2558	negative	0	gi.91092996	Tribolium castaneum	4.98571e-44	180.259	1	1	99
isotig02549	2293	2589	negative	0	gi.91092996	Tribolium castaneum	5.05903e-44	180.259	1	1	99
isotig02550	2258	2554	negative	0	gi.91092996	Tribolium castaneum	4.97904e-44	180.259	1	1	99
isotig02551	2289	2585	negative	0	gi.91092996	Tribolium castaneum	5.04569e-44	180.259	1	1	99
isotig02552	2286	2582	negative	0	gi.91092996	Tribolium castaneum	5.03903e-44	180.259	1	1	99
isotig02553	2282	2578	negative	0	gi.91092996	Tribolium castaneum	5.03236e-44	180.259	1	1	99
isotig02554	2264	2560	negative	0	gi.91092996	Tribolium castaneum	4.99237e-44	180.259	1	1	99
isotig02555	2260	2556	negative	0	gi.91092996	Tribolium castaneum	4.98571e-44	180.259	1	1	99
isotig02556	2288	2584	negative	0	gi.91092996	Tribolium castaneum	5.04569e-44	180.259	1	1	99
isotig02557	2284	2580	negative	0	gi.91092996	Tribolium castaneum	5.03903e-44	180.259	1	1	99
isotig02598	2228	2677	positive	1	gi.158290594	Anopheles gambiae	1.08931e-06	56.6102	1	3772	3916
isotig02598	2189	2677	positive	1	gi.158290594	Anopheles gambiae	1.08931e-06	56.6102	2	3013	3179
isotig02598	2225	2686	positive	1	gi.158290594	Anopheles gambiae	1.08931e-06	56.6102	3	3350	3503
isotig02598	2192	2686	positive	1	gi.158290594	Anopheles gambiae	1.08931e-06	56.6102	4	3724	3889
isotig02598	2222	2677	positive	1	gi.158290594	Anopheles gambiae	1.08931e-06	56.6102	5	3183	3329
isotig02599	2224	2673	positive	0	gi.158290594	Anopheles gambiae	1.0882e-06	56.6102	1	3772	3916
isotig02599	2185	2673	positive	0	gi.158290594	Anopheles gambiae	1.0882e-06	56.6102	2	3013	3179
isotig02599	2221	2682	positive	0	gi.158290594	Anopheles gambiae	1.0882e-06	56.6102	3	3350	3503
isotig02599	2188	2682	positive	0	gi.158290594	Anopheles gambiae	1.0882e-06	56.6102	4	3724	3889
isotig02599	2218	2673	positive	0	gi.158290594	Anopheles gambiae	1.0882e-06	56.6102	5	3183	3329
isotig02600	2228	2677	positive	1	gi.158290594	Anopheles gambiae	1.05715e-06	56.6102	1	3772	3916
isotig02600	2189	2677	positive	1	gi.158290594	Anopheles gambiae	1.05715e-06	56.6102	2	3013	3179
isotig02600	2225	2686	positive	1	gi.158290594	Anopheles gambiae	1.05715e-06	56.6102	3	3350	3503
isotig02600	2192	2686	positive	1	gi.158290594	Anopheles gambiae	1.05715e-06	56.6102	4	3724	3889
isotig02600	2222	2677	positive	1	gi.158290594	Anopheles gambiae	1.05715e-06	56.6102	5	3183	3329
isotig02601	2228	2677	positive	1	gi.158290594	Anopheles gambiae	1.05494e-06	56.6102	1	3772	3916
isotig02601	2189	2677	positive	1	gi.158290594	Anopheles gambiae	1.05494e-06	56.6102	2	3013	3179
isotig02601	2225	2686	positive	1	gi.158290594	Anopheles gambiae	1.05494e-06	56.6102	3	3350	3503
isotig02601	2192	2686	positive	1	gi.158290594	Anopheles gambiae	1.05494e-06	56.6102	4	3724	3889
isotig02601	2222	2677	positive	1	gi.158290594	Anopheles gambiae	1.05494e-06	56.6102	5	3183	3329
isotig02602	2224	2673	positive	0	gi.158290594	Anopheles gambiae	1.05605e-06	56.6102	1	3772	3916
isotig02602	2185	2673	positive	0	gi.158290594	Anopheles gambiae	1.05605e-06	56.6102	2	3013	3179
isotig02602	2221	2682	positive	0	gi.158290594	Anopheles gambiae	1.05605e-06	56.6102	3	3350	3503
isotig02602	2188	2682	positive	0	gi.158290594	Anopheles gambiae	1.05605e-06	56.6102	4	3724	3889
isotig02602	2218	2673	positive	0	gi.158290594	Anopheles gambiae	1.05605e-06	56.6102	5	3183	3329
isotig02603	2224	2673	positive	0	gi.158290594	Anopheles gambiae	1.05383e-06	56.6102	1	3772	3916
isotig02603	2185	2673	positive	0	gi.158290594	Anopheles gambiae	1.05383e-06	56.6102	2	3013	3179
isotig02603	2221	2682	positive	0	gi.158290594	Anopheles gambiae	1.05383e-06	56.6102	3	3350	3503
isotig02603	2188	2682	positive	0	gi.158290594	Anopheles gambiae	1.05383e-06	56.6102	4	3724	3889
isotig02603	2218	2673	positive	0	gi.158290594	Anopheles gambiae	1.05383e-06	56.6102	5	3183	3329
isotig02604	1997	2446	positive	1	gi.158290594	Anopheles gambiae	1.0084e-06	56.6102	1	3772	3916
isotig02604	1958	2446	positive	1	gi.158290594	Anopheles gambiae	1.0084e-06	56.6102	2	3013	3179
isotig02604	1994	2455	positive	1	gi.158290594	Anopheles gambiae	1.0084e-06	56.6102	3	3350	3503
isotig02604	1961	2455	positive	1	gi.158290594	Anopheles gambiae	1.0084e-06	56.6102	4	3724	3889
isotig02604	1991	2446	positive	1	gi.158290594	Anopheles gambiae	1.0084e-06	56.6102	5	3183	3329
isotig02605	1989	2438	positive	2	gi.158290594	Anopheles gambiae	1.00507e-06	56.6102	1	3772	3916
isotig02605	1950	2438	positive	2	gi.158290594	Anopheles gambiae	1.00507e-06	56.6102	2	3013	3179
isotig02605	1986	2447	positive	2	gi.158290594	Anopheles gambiae	1.00507e-06	56.6102	3	3350	3503
isotig02605	1953	2447	positive	2	gi.158290594	Anopheles gambiae	1.00507e-06	56.6102	4	3724	3889
isotig02605	1983	2438	positive	2	gi.158290594	Anopheles gambiae	1.00507e-06	56.6102	5	3183	3329
isotig02606	1880	2329	positive	1	gi.158290594	Anopheles gambiae	9.65179e-07	56.6102	1	3772	3916
isotig02606	1841	2329	positive	1	gi.158290594	Anopheles gambiae	9.65179e-07	56.6102	2	3013	3179
isotig02606	1877	2338	positive	1	gi.158290594	Anopheles gambiae	9.65179e-07	56.6102	3	3350	3503
isotig02606	1844	2338	positive	1	gi.158290594	Anopheles gambiae	9.65179e-07	56.6102	4	3724	3889
isotig02606	1874	2329	positive	1	gi.158290594	Anopheles gambiae	9.65179e-07	56.6102	5	3183	3329
isotig02607	1997	2446	positive	1	gi.158290594	Anopheles gambiae	9.71828e-07	56.6102	1	3772	3916
isotig02607	1958	2446	positive	1	gi.158290594	Anopheles gambiae	9.71828e-07	56.6102	2	3013	3179
isotig02607	1994	2455	positive	1	gi.158290594	Anopheles gambiae	9.71828e-07	56.6102	3	3350	3503
isotig02607	1961	2455	positive	1	gi.158290594	Anopheles gambiae	9.71828e-07	56.6102	4	3724	3889
isotig02607	1991	2446	positive	1	gi.158290594	Anopheles gambiae	9.71828e-07	56.6102	5	3183	3329
isotig02608	1876	2325	positive	0	gi.158290594	Anopheles gambiae	9.64071e-07	56.6102	1	3772	3916
isotig02608	1837	2325	positive	0	gi.158290594	Anopheles gambiae	9.64071e-07	56.6102	2	3013	3179
isotig02608	1873	2334	positive	0	gi.158290594	Anopheles gambiae	9.64071e-07	56.6102	3	3350	3503
isotig02608	1840	2334	positive	0	gi.158290594	Anopheles gambiae	9.64071e-07	56.6102	4	3724	3889
isotig02608	1870	2325	positive	0	gi.158290594	Anopheles gambiae	9.64071e-07	56.6102	5	3183	3329
isotig02609	1997	2446	positive	1	gi.158290594	Anopheles gambiae	9.69612e-07	56.6102	1	3772	3916
isotig02609	1958	2446	positive	1	gi.158290594	Anopheles gambiae	9.69612e-07	56.6102	2	3013	3179
isotig02609	1994	2455	positive	1	gi.158290594	Anopheles gambiae	9.69612e-07	56.6102	3	3350	3503
isotig02609	1961	2455	positive	1	gi.158290594	Anopheles gambiae	9.69612e-07	56.6102	4	3724	3889
isotig02609	1991	2446	positive	1	gi.158290594	Anopheles gambiae	9.69612e-07	56.6102	5	3183	3329
isotig02610	1989	2438	positive	2	gi.158290594	Anopheles gambiae	9.68504e-07	56.6102	1	3772	3916
isotig02610	1950	2438	positive	2	gi.158290594	Anopheles gambiae	9.68504e-07	56.6102	2	3013	3179
isotig02610	1986	2447	positive	2	gi.158290594	Anopheles gambiae	9.68504e-07	56.6102	3	3350	3503
isotig02610	1953	2447	positive	2	gi.158290594	Anopheles gambiae	9.68504e-07	56.6102	4	3724	3889
isotig02610	1983	2438	positive	2	gi.158290594	Anopheles gambiae	9.68504e-07	56.6102	5	3183	3329
isotig02611	1989	2438	positive	2	gi.158290594	Anopheles gambiae	9.66287e-07	56.6102	1	3772	3916
isotig02611	1950	2438	positive	2	gi.158290594	Anopheles gambiae	9.66287e-07	56.6102	2	3013	3179
isotig02611	1986	2447	positive	2	gi.158290594	Anopheles gambiae	9.66287e-07	56.6102	3	3350	3503
isotig02611	1953	2447	positive	2	gi.158290594	Anopheles gambiae	9.66287e-07	56.6102	4	3724	3889
isotig02611	1983	2438	positive	2	gi.158290594	Anopheles gambiae	9.66287e-07	56.6102	5	3183	3329
isotig02612	1880	2329	positive	1	gi.158290594	Anopheles gambiae	9.32533e-07	56.6102	1	3772	3916
isotig02612	1841	2329	positive	1	gi.158290594	Anopheles gambiae	9.32533e-07	56.6102	2	3013	3179
isotig02612	1877	2338	positive	1	gi.158290594	Anopheles gambiae	9.32533e-07	56.6102	3	3350	3503
isotig02612	1844	2338	positive	1	gi.158290594	Anopheles gambiae	9.32533e-07	56.6102	4	3724	3889
isotig02612	1874	2329	positive	1	gi.158290594	Anopheles gambiae	9.32533e-07	56.6102	5	3183	3329
isotig02613	1876	2325	positive	0	gi.158290594	Anopheles gambiae	9.31421e-07	56.6102	1	3772	3916
isotig02613	1837	2325	positive	0	gi.158290594	Anopheles gambiae	9.31421e-07	56.6102	2	3013	3179
isotig02613	1873	2334	positive	0	gi.158290594	Anopheles gambiae	9.31421e-07	56.6102	3	3350	3503
isotig02613	1840	2334	positive	0	gi.158290594	Anopheles gambiae	9.31421e-07	56.6102	4	3724	3889
isotig02613	1870	2325	positive	0	gi.158290594	Anopheles gambiae	9.31421e-07	56.6102	5	3183	3329
isotig02631	109	693	negative	1	gi.115693258	Strongylocentrotus purpuratus	1.35604e-17	56.6102	1	230	429
isotig02631	732	1037	negative	2	gi.115693258	Strongylocentrotus purpuratus	1.35604e-17	56.6102	2	108	216
isotig02631	1094	1351	negative	0	gi.115693258	Strongylocentrotus purpuratus	1.35604e-17	56.6102	3	4	87
isotig02632	124	1059	negative	2	gi.115640398	Strongylocentrotus purpuratus	6.477e-25	96.6709	1	99	421
isotig02632	1146	1361	negative	0	gi.115640398	Strongylocentrotus purpuratus	6.477e-25	96.6709	2	1	71
isotig02633	124	1059	negative	2	gi.115640398	Strongylocentrotus purpuratus	3.14451e-24	94.3597	1	99	421
isotig02633	1146	1361	negative	0	gi.115640398	Strongylocentrotus purpuratus	3.14451e-24	94.3597	2	1	71
isotig02634	109	693	negative	0	gi.115693258	Strongylocentrotus purpuratus	1.19672e-17	56.6102	1	230	429
isotig02634	732	1037	negative	1	gi.115693258	Strongylocentrotus purpuratus	1.19672e-17	56.6102	2	108	216
isotig02634	1094	1351	negative	2	gi.115693258	Strongylocentrotus purpuratus	1.19672e-17	56.6102	3	4	87
isotig02635	124	1059	negative	1	gi.115640398	Strongylocentrotus purpuratus	5.70355e-25	96.6709	1	99	421
isotig02635	1146	1361	negative	2	gi.115640398	Strongylocentrotus purpuratus	5.70355e-25	96.6709	2	1	71
isotig02636	124	1059	negative	1	gi.115640398	Strongylocentrotus purpuratus	2.76912e-24	94.3597	1	99	421
isotig02636	1146	1361	negative	2	gi.115640398	Strongylocentrotus purpuratus	2.76912e-24	94.3597	2	1	71
isotig02637	374	679	negative	2	gi.115693258	Strongylocentrotus purpuratus	1.45667e-14	47.3654	1	108	216
isotig02637	18	335	negative	1	gi.115693258	Strongylocentrotus purpuratus	1.45667e-14	47.3654	2	230	332
isotig02637	736	993	negative	0	gi.115693258	Strongylocentrotus purpuratus	1.45667e-14	47.3654	3	4	87
isotig02638	39	701	negative	2	gi.115640398	Strongylocentrotus purpuratus	1.18497e-19	78.5666	1	99	330
isotig02638	788	1003	negative	0	gi.115640398	Strongylocentrotus purpuratus	1.18497e-19	78.5666	2	1	71
isotig02639	6	707	negative	2	gi.115678748	Strongylocentrotus purpuratus	9.17097e-20	85.8853	1	94	336
isotig02639	779	994	negative	0	gi.115678748	Strongylocentrotus purpuratus	9.17097e-20	85.8853	2	3	70
isotig02640	684	1004	negative	0	gi.115948774	Strongylocentrotus purpuratus	1.51487e-15	58.9214	1	323	441
isotig02640	163	663	negative	2	gi.115948774	Strongylocentrotus purpuratus	1.51487e-15	58.9214	2	446	614
isotig02641	374	679	negative	1	gi.115693258	Strongylocentrotus purpuratus	1.2434e-14	47.3654	1	108	216
isotig02641	18	335	negative	0	gi.115693258	Strongylocentrotus purpuratus	1.2434e-14	47.3654	2	230	332
isotig02641	736	993	negative	2	gi.115693258	Strongylocentrotus purpuratus	1.2434e-14	47.3654	3	4	87
isotig02642	124	1059	negative	0	gi.115640398	Strongylocentrotus purpuratus	2.20553e-22	96.6709	1	99	421
isotig02642	1146	1322	negative	1	gi.115640398	Strongylocentrotus purpuratus	2.20553e-22	96.6709	2	14	71
isotig02643	39	701	negative	1	gi.115640398	Strongylocentrotus purpuratus	1.00809e-19	78.5666	1	99	330
isotig02643	788	1003	negative	2	gi.115640398	Strongylocentrotus purpuratus	1.00809e-19	78.5666	2	1	71
isotig02644	124	1059	negative	0	gi.115640398	Strongylocentrotus purpuratus	1.06868e-21	94.3597	1	99	421
isotig02644	1146	1322	negative	1	gi.115640398	Strongylocentrotus purpuratus	1.06868e-21	94.3597	2	14	71
isotig02645	6	707	negative	1	gi.115678748	Strongylocentrotus purpuratus	7.80159e-20	85.8853	1	94	336
isotig02645	779	994	negative	2	gi.115678748	Strongylocentrotus purpuratus	7.80159e-20	85.8853	2	3	70
isotig02646	612	1205	negative	0	gi.115666419	Strongylocentrotus purpuratus	5.54679e-13	56.225	1	272	478
isotig02646	148	552	negative	2	gi.115666419	Strongylocentrotus purpuratus	5.54679e-13	56.225	2	501	624
isotig02647	139	891	negative	1	gi.115968317	Strongylocentrotus purpuratus	2.24262e-14	67.0106	1	126	381
isotig02647	5	121	negative	0	gi.115968317	Strongylocentrotus purpuratus	2.24262e-14	67.0106	2	389	427
isotig02649	25	510	negative	0	gi.115640398	Strongylocentrotus purpuratus	4.20792e-06	52.7582	1	1	157
isotig02650	374	679	negative	0	gi.115693258	Strongylocentrotus purpuratus	2.55038e-12	47.3654	1	108	216
isotig02650	18	335	negative	2	gi.115693258	Strongylocentrotus purpuratus	2.55038e-12	47.3654	2	230	332
isotig02651	39	701	negative	0	gi.115640398	Strongylocentrotus purpuratus	3.284e-17	78.5666	1	99	330
isotig02651	788	964	negative	1	gi.115640398	Strongylocentrotus purpuratus	3.284e-17	78.5666	2	14	71
isotig02652	39	701	negative	0	gi.115640398	Strongylocentrotus purpuratus	1.58284e-16	76.2554	1	99	330
isotig02652	788	964	negative	1	gi.115640398	Strongylocentrotus purpuratus	1.58284e-16	76.2554	2	14	71
isotig02654	25	510	negative	2	gi.115640398	Strongylocentrotus purpuratus	3.14146e-06	52.7582	1	1	157
isotig02655	141	605	negative	0	gi.115693258	Strongylocentrotus purpuratus	6.96716e-09	61.2326	1	109	270
isotig02656	139	270	negative	0	gi.115968317	Strongylocentrotus purpuratus	9.15809e-09	46.2098	1	338	381
isotig02656	5	121	negative	2	gi.115968317	Strongylocentrotus purpuratus	9.15809e-09	46.2098	2	389	427
isotig02658	139	270	negative	2	gi.115968317	Strongylocentrotus purpuratus	6.59158e-09	46.2098	1	338	381
isotig02658	5	121	negative	1	gi.115968317	Strongylocentrotus purpuratus	6.59158e-09	46.2098	2	389	427
isotig02660	2920	3267	negative	1	gi.21450685	Homo sapiens	2.15256e-18	95.5153	1	102	216
isotig02661	646	1086	negative	0	gi.115695368	Strongylocentrotus purpuratus	4.81832e-19	97.4413	1	1	150
isotig02662	1786	2187	positive	0	gi.115695368	Strongylocentrotus purpuratus	6.80175e-18	93.5893	1	14	150
isotig02663	646	1047	negative	0	gi.115695368	Strongylocentrotus purpuratus	5.13881e-18	93.9745	1	14	150
isotig02664	443	844	negative	0	gi.115695368	Strongylocentrotus purpuratus	6.15357e-18	93.5893	1	14	150
isotig02665	1037	1477	positive	1	gi.115695368	Strongylocentrotus purpuratus	5.69925e-19	97.0561	1	1	150
isotig02666	205	645	negative	0	gi.115695368	Strongylocentrotus purpuratus	5.22519e-19	97.0561	1	1	150
isotig02667	943	1383	positive	0	gi.115695368	Strongylocentrotus purpuratus	5.4692e-19	97.0561	1	1	150
isotig02668	646	1086	negative	2	gi.115695368	Strongylocentrotus purpuratus	3.82981e-19	97.4413	1	1	150
isotig02669	205	606	negative	0	gi.115695368	Strongylocentrotus purpuratus	5.53024e-18	93.5893	1	14	150
isotig02670	1072	1512	positive	0	gi.115695368	Strongylocentrotus purpuratus	3.40118e-19	97.4413	1	1	150
isotig02671	1037	1477	positive	1	gi.115695368	Strongylocentrotus purpuratus	4.43461e-19	97.0561	1	1	150
isotig02672	646	1086	negative	1	gi.115695368	Strongylocentrotus purpuratus	3.33259e-19	97.4413	1	1	150
isotig02673	205	645	negative	2	gi.115695368	Strongylocentrotus purpuratus	3.94621e-19	97.0561	1	1	150
isotig02674	943	1383	positive	0	gi.115695368	Strongylocentrotus purpuratus	4.20318e-19	97.0561	1	1	150
isotig02675	646	1086	negative	0	gi.115695368	Strongylocentrotus purpuratus	3.15538e-19	97.4413	1	1	150
isotig02676	443	883	negative	1	gi.115695368	Strongylocentrotus purpuratus	3.86384e-19	97.0561	1	1	150
isotig02677	205	645	negative	1	gi.115695368	Strongylocentrotus purpuratus	3.37971e-19	97.0561	1	1	150
isotig02678	443	883	negative	0	gi.115695368	Strongylocentrotus purpuratus	3.63171e-19	97.0561	1	1	150
isotig02679	205	645	negative	1	gi.115695368	Strongylocentrotus purpuratus	3.28958e-19	97.0561	1	1	150
isotig02680	1064	1411	negative	1	gi.21450685	Homo sapiens	8.56964e-19	95.5153	1	102	216
isotig02681	205	645	negative	0	gi.115695368	Strongylocentrotus purpuratus	3.0734e-19	97.0561	1	1	150
isotig02682	50	331	positive	1	gi.115695368	Strongylocentrotus purpuratus	1.15872e-12	74.3294	1	57	150
isotig02683	646	927	negative	1	gi.115695368	Strongylocentrotus purpuratus	8.42637e-13	74.7146	1	57	150
isotig02684	443	724	negative	1	gi.115695368	Strongylocentrotus purpuratus	7.63273e-13	74.3294	1	57	150
isotig02686	205	486	negative	1	gi.115695368	Strongylocentrotus purpuratus	3.73655e-13	74.3294	1	57	150
contig06863	342	767	negative	0	lcl.12649	Daphnia_pulex	1.09446e-11	70.4774	1	106	244
isotig02740	8175	10019	positive	2	gi.8923896	Homo sapiens	0	678.707	1	54	696
isotig02741	8175	10019	positive	2	gi.8923896	Homo sapiens	0	678.707	1	54	696
isotig02742	8175	10019	positive	2	gi.8923896	Homo sapiens	0	678.707	1	54	696
isotig02743	8175	10019	positive	2	gi.8923896	Homo sapiens	0	689.878	1	54	696
isotig02744	8175	10019	positive	2	gi.8923896	Homo sapiens	0	688.337	1	54	696
isotig02745	5567	7132	negative	1	gi.17561814	Caenorhabditis elegans	3.33422e-131	471.855	1	443	963
isotig02745	4215	5513	negative	0	gi.17561814	Caenorhabditis elegans	3.33422e-131	471.855	2	2	431
isotig02746	5567	7132	negative	0	gi.17561814	Caenorhabditis elegans	3.31872e-131	471.855	1	443	963
isotig02746	4215	5513	negative	2	gi.17561814	Caenorhabditis elegans	3.31872e-131	471.855	2	2	431
isotig02747	5567	7132	negative	1	gi.17561814	Caenorhabditis elegans	3.3198e-131	471.855	1	443	963
isotig02747	4215	5513	negative	0	gi.17561814	Caenorhabditis elegans	3.3198e-131	471.855	2	2	431
isotig02748	5567	7132	negative	1	gi.17561814	Caenorhabditis elegans	3.21737e-131	471.855	1	443	963
isotig02748	4215	5513	negative	0	gi.17561814	Caenorhabditis elegans	3.21737e-131	471.855	2	2	431
isotig02749	3705	4094	negative	2	gi.24644246	Drosophila melanogaster	9.41114e-10	67.781	1	783	916
isotig02750	3705	4094	negative	1	gi.24644246	Drosophila melanogaster	9.29279e-10	67.781	1	783	916
isotig02751	3705	4094	negative	2	gi.24644246	Drosophila melanogaster	9.29752e-10	67.781	1	783	916
isotig02759	121	894	negative	2	gi.17550248	Caenorhabditis elegans	1.2152e-41	171.785	1	12	298
isotig02760	121	894	negative	1	gi.17550248	Caenorhabditis elegans	1.1554e-41	171.785	1	12	298
isotig02761	121	894	negative	2	gi.17550248	Caenorhabditis elegans	1.15779e-41	171.785	1	12	298
isotig02763	367	1140	positive	0	gi.17550248	Caenorhabditis elegans	7.28643e-42	171.785	1	12	298
isotig02770	672	848	negative	0	gi.193713882	Acyrthosiphon pisum	1.62432e-07	58.5362	1	394	452
isotig02771	672	848	negative	0	gi.193713882	Acyrthosiphon pisum	1.62432e-07	58.5362	1	394	452
isotig02772	672	848	negative	0	gi.193713882	Acyrthosiphon pisum	1.62432e-07	58.5362	1	394	452
isotig02773	564	800	negative	2	gi.193713882	Acyrthosiphon pisum	1.35171e-06	55.4546	1	399	474
isotig02774	564	800	negative	2	gi.193713882	Acyrthosiphon pisum	1.35171e-06	55.4546	1	399	474
isotig02775	564	800	negative	2	gi.193713882	Acyrthosiphon pisum	1.35171e-06	55.4546	1	399	474
isotig02791	799	1260	positive	0	gi.17568503	Caenorhabditis elegans	2.48651e-06	53.9138	1	196	347
isotig02792	982	1299	positive	0	gi.115695368	Strongylocentrotus purpuratus	5.88339e-08	59.3066	1	1	101
isotig02802	504	821	positive	2	gi.115695368	Strongylocentrotus purpuratus	3.19738e-08	59.3066	1	1	101
isotig02807	279	560	positive	2	gi.115695368	Strongylocentrotus purpuratus	2.83296e-06	51.9878	1	12	101
isotig02999	562	1290	negative	0	gi.115627948	Strongylocentrotus purpuratus	4.61411e-44	134.42	1	476	726
isotig02999	128	514	negative	2	gi.115627948	Strongylocentrotus purpuratus	4.61411e-44	134.42	2	743	870
isotig02999	24	119	negative	1	gi.115627948	Strongylocentrotus purpuratus	4.61411e-44	134.42	3	874	903
isotig03000	562	1290	negative	0	gi.115627948	Strongylocentrotus purpuratus	6.95116e-37	110.153	1	476	726
isotig03000	128	514	negative	2	gi.115627948	Strongylocentrotus purpuratus	6.95116e-37	110.153	2	743	870
isotig03000	24	119	negative	1	gi.115627948	Strongylocentrotus purpuratus	6.95116e-37	110.153	3	874	903
isotig03001	4	1425	negative	0	gi.115938174	Strongylocentrotus purpuratus	2.69126e-48	194.512	1	411	876
isotig03002	4	1218	negative	0	gi.115627948	Strongylocentrotus purpuratus	2.06541e-40	168.318	1	476	889
isotig03003	574	2055	negative	0	gi.115973406	Strongylocentrotus purpuratus	1.98146e-48	147.902	1	31	519
isotig03003	182	565	negative	2	gi.115973406	Strongylocentrotus purpuratus	1.98146e-48	147.902	2	523	649
isotig03003	24	77	negative	1	gi.115973406	Strongylocentrotus purpuratus	1.98146e-48	147.902	3	682	699
isotig03004	574	2055	negative	0	gi.115973406	Strongylocentrotus purpuratus	2.28054e-37	110.538	1	31	519
isotig03004	182	565	negative	2	gi.115973406	Strongylocentrotus purpuratus	2.28054e-37	110.538	2	523	649
isotig03004	24	77	negative	1	gi.115973406	Strongylocentrotus purpuratus	2.28054e-37	110.538	3	682	699
isotig03005	43	1983	negative	0	gi.115973406	Strongylocentrotus purpuratus	1.42057e-51	205.297	1	31	674
isotig03006	4	1983	negative	0	gi.115938174	Strongylocentrotus purpuratus	1.1282e-40	169.088	1	216	876
isotig03007	341	1036	negative	0	gi.115768470	Strongylocentrotus purpuratus	3.97623e-39	133.65	1	177	419
isotig03007	1	288	negative	1	gi.115768470	Strongylocentrotus purpuratus	3.97623e-39	133.65	2	439	531
isotig03008	1	1014	negative	0	gi.115768470	Strongylocentrotus purpuratus	1.96899e-42	174.866	1	177	531
isotig03009	302	1741	negative	0	gi.115973406	Strongylocentrotus purpuratus	2.21348e-42	143.28	1	31	503
isotig03009	1	285	negative	1	gi.115973406	Strongylocentrotus purpuratus	2.21348e-42	143.28	2	511	607
isotig03010	1	1719	negative	0	gi.115973406	Strongylocentrotus purpuratus	8.6752e-45	182.57	1	31	607
isotig03011	574	2055	negative	0	gi.115973406	Strongylocentrotus purpuratus	1.64694e-48	147.902	1	31	519
isotig03011	182	565	negative	2	gi.115973406	Strongylocentrotus purpuratus	1.64694e-48	147.902	2	523	649
isotig03011	24	77	negative	1	gi.115973406	Strongylocentrotus purpuratus	1.64694e-48	147.902	3	682	699
isotig03012	574	2055	negative	0	gi.115973406	Strongylocentrotus purpuratus	1.89682e-37	110.538	1	31	519
isotig03012	182	565	negative	2	gi.115973406	Strongylocentrotus purpuratus	1.89682e-37	110.538	2	523	649
isotig03012	24	77	negative	1	gi.115973406	Strongylocentrotus purpuratus	1.89682e-37	110.538	3	682	699
isotig03013	43	1983	negative	0	gi.115973406	Strongylocentrotus purpuratus	1.16401e-51	205.297	1	31	674
isotig03014	4	2142	negative	0	gi.115938174	Strongylocentrotus purpuratus	6.40199e-42	172.94	1	169	876
isotig03015	302	1741	negative	0	gi.115973406	Strongylocentrotus purpuratus	1.77536e-42	143.28	1	31	503
isotig03015	1	285	negative	1	gi.115973406	Strongylocentrotus purpuratus	1.77536e-42	143.28	2	511	607
isotig03016	1	1719	negative	0	gi.115973406	Strongylocentrotus purpuratus	6.925e-45	182.57	1	31	607
isotig03017	1	282	negative	1	gi.115952042	Strongylocentrotus purpuratus	2.39725e-08	60.4622	1	79	174
isotig03018	580	774	negative	2	gi.115940689	Strongylocentrotus purpuratus	1.34167e-31	65.855	1	292	358
isotig03018	182	514	negative	1	gi.115940689	Strongylocentrotus purpuratus	1.34167e-31	65.855	2	381	491
isotig03018	845	1042	negative	1	gi.115940689	Strongylocentrotus purpuratus	1.34167e-31	65.855	3	189	254
isotig03018	24	131	negative	0	gi.115940689	Strongylocentrotus purpuratus	1.34167e-31	65.855	4	508	541
isotig03019	1	702	negative	2	gi.115908699	Strongylocentrotus purpuratus	6.18384e-34	116.701	1	619	856
isotig03019	773	967	negative	1	gi.115908699	Strongylocentrotus purpuratus	6.18384e-34	116.701	2	517	581
isotig03020	1	282	negative	1	gi.115952042	Strongylocentrotus purpuratus	1.64451e-08	60.4622	1	79	174
isotig03021	332	745	negative	1	gi.115908699	Strongylocentrotus purpuratus	4.53541e-32	97.8265	1	520	661
isotig03021	1	315	negative	2	gi.115908699	Strongylocentrotus purpuratus	4.53541e-32	97.8265	2	669	777
isotig03022	1	723	negative	1	gi.115692109	Strongylocentrotus purpuratus	3.42431e-35	149.058	1	430	684
isotig03045	464	616	positive	1	gi.260783141	Branchiostoma floridae	8.46792e-06	50.447	1	5	60
isotig03135	23	1150	positive	1	gi.156541054	Nasonia vitripennis	0	719.924	1	1	376
isotig03136	23	1150	positive	1	gi.156541054	Nasonia vitripennis	0	719.924	1	1	376
isotig03137	3	770	positive	2	gi.156541056	Nasonia vitripennis	1.74087e-135	484.567	1	86	341
isotig03138	3	770	positive	2	gi.156541056	Nasonia vitripennis	1.74087e-135	484.567	1	86	341
isotig03139	3	770	positive	2	gi.156541056	Nasonia vitripennis	1.74087e-135	484.567	1	86	341
isotig03140	3	770	positive	2	gi.156541056	Nasonia vitripennis	1.74087e-135	484.567	1	86	341
isotig03141	23	1150	positive	1	gi.156541054	Nasonia vitripennis	0	715.687	1	1	376
isotig03142	23	1150	positive	1	gi.156541054	Nasonia vitripennis	0	715.687	1	1	376
isotig03143	23	1150	positive	1	gi.156541054	Nasonia vitripennis	0	715.687	1	1	376
isotig03144	23	1150	positive	1	gi.156541054	Nasonia vitripennis	0	715.687	1	1	376
isotig03145	23	1150	positive	1	gi.193657169	Acyrthosiphon pisum	0	722.235	1	1	376
isotig03146	23	1150	positive	1	gi.193657169	Acyrthosiphon pisum	0	722.235	1	1	376
isotig03147	23	1150	positive	1	gi.193657169	Acyrthosiphon pisum	0	722.235	1	1	376
isotig03148	23	1150	positive	1	gi.193657169	Acyrthosiphon pisum	0	722.235	1	1	376
isotig03149	23	1150	positive	1	gi.156541054	Nasonia vitripennis	0	715.687	1	1	376
isotig03150	23	1150	positive	1	gi.193657169	Acyrthosiphon pisum	0	722.235	1	1	376
isotig03151	23	1150	positive	1	gi.156541054	Nasonia vitripennis	0	719.924	1	1	376
isotig03152	23	1150	positive	1	gi.156541054	Nasonia vitripennis	0	703.745	1	1	376
isotig03153	3	770	positive	2	gi.156541056	Nasonia vitripennis	3.00457e-136	484.567	1	86	341
isotig03154	3	770	positive	2	gi.156541056	Nasonia vitripennis	3.00457e-136	484.567	1	86	341
isotig03349	737	1675	positive	1	gi.260825865	Branchiostoma floridae	6.50228e-43	176.792	1	374	683
isotig03350	682	1620	positive	0	gi.260825865	Branchiostoma floridae	6.37003e-43	176.792	1	374	683
isotig03351	369	1307	positive	2	gi.260825865	Branchiostoma floridae	4.02963e-41	170.629	1	374	683
isotig03352	215	880	positive	1	gi.260825865	Branchiostoma floridae	2.23162e-38	137.117	1	462	683
isotig03352	84	185	positive	2	gi.260825865	Branchiostoma floridae	2.23162e-38	137.117	2	418	451
isotig03353	908	1144	positive	1	gi.260809817	Branchiostoma floridae	2.22858e-06	54.299	1	71	149
isotig03354	909	1145	positive	2	gi.260809817	Branchiostoma floridae	2.22858e-06	54.299	1	71	149
isotig03355	885	1121	positive	2	gi.260809817	Branchiostoma floridae	2.18378e-06	54.299	1	71	149
isotig03356	873	1109	positive	2	gi.260809817	Branchiostoma floridae	2.16139e-06	54.299	1	71	149
isotig03357	886	1122	positive	0	gi.260809817	Branchiostoma floridae	2.18938e-06	54.299	1	71	149
isotig03358	874	1110	positive	0	gi.260809817	Branchiostoma floridae	2.16699e-06	54.299	1	71	149
isotig03359	296	781	positive	1	gi.260818390	Branchiostoma floridae	6.78526e-26	118.627	1	119	281
isotig03369	822	1382	negative	1	gi.115963521	Strongylocentrotus purpuratus	1.03795e-16	88.9669	1	596	778
isotig03370	544	1104	negative	1	gi.115963521	Strongylocentrotus purpuratus	8.54933e-17	88.9669	1	596	778
isotig03372	280	972	negative	1	gi.115963521	Strongylocentrotus purpuratus	2.73606e-14	80.4925	1	596	820
isotig03373	280	972	negative	1	gi.115963521	Strongylocentrotus purpuratus	7.69272e-17	88.9669	1	596	820
isotig03374	831	1178	negative	2	gi.115932406	Strongylocentrotus purpuratus	1.36398e-10	68.1662	1	315	422
isotig03376	831	1118	negative	0	gi.115932406	Strongylocentrotus purpuratus	1.27217e-12	50.447	1	330	422
isotig03376	1108	1242	negative	2	gi.115932406	Strongylocentrotus purpuratus	1.27217e-12	50.447	2	293	337
isotig03377	280	729	negative	1	gi.115918004	Strongylocentrotus purpuratus	9.5872e-15	81.6481	1	647	793
isotig03378	553	900	negative	2	gi.115932406	Strongylocentrotus purpuratus	1.03284e-10	68.1662	1	315	422
isotig03379	688	1146	negative	2	gi.115760491	Strongylocentrotus purpuratus	2.14047e-13	60.8474	1	80	214
isotig03379	246	383	negative	0	gi.115760491	Strongylocentrotus purpuratus	2.14047e-13	60.8474	2	326	371
isotig03379	455	637	negative	1	gi.115760491	Strongylocentrotus purpuratus	2.14047e-13	60.8474	3	231	306
isotig03381	280	768	negative	2	gi.115955645	Strongylocentrotus purpuratus	1.71681e-06	53.9138	1	802	956
isotig03382	280	768	negative	2	gi.115955645	Strongylocentrotus purpuratus	2.82985e-09	63.1586	1	802	956
isotig03383	553	840	negative	0	gi.115932406	Strongylocentrotus purpuratus	8.97646e-13	50.447	1	330	422
isotig03383	830	964	negative	2	gi.115932406	Strongylocentrotus purpuratus	8.97646e-13	50.447	2	293	337
isotig03384	205	708	negative	0	gi.115655475	Strongylocentrotus purpuratus	6.48422e-10	42.743	1	49	216
isotig03384	698	832	negative	2	gi.115655475	Strongylocentrotus purpuratus	6.48422e-10	42.743	2	12	56
isotig03385	205	708	negative	0	gi.115655475	Strongylocentrotus purpuratus	2.84465e-11	47.3654	1	49	216
isotig03385	698	832	negative	2	gi.115655475	Strongylocentrotus purpuratus	2.84465e-11	47.3654	2	12	56
isotig03386	217	615	negative	2	gi.115763219	Strongylocentrotus purpuratus	1.71607e-07	56.6102	1	97	226
isotig03387	440	574	negative	2	gi.115747640	Strongylocentrotus purpuratus	4.19192e-10	49.6766	1	634	678
isotig03387	280	387	negative	0	gi.115747640	Strongylocentrotus purpuratus	4.19192e-10	49.6766	2	693	728
isotig03541	294	605	negative	1	gi.110758312	Apis mellifera	1.92403e-06	55.8398	1	217	330
isotig03542	294	605	negative	0	gi.110758312	Apis mellifera	1.92403e-06	55.8398	1	217	330
isotig03543	294	605	negative	2	gi.110758312	Apis mellifera	1.92026e-06	55.8398	1	217	330
isotig03544	294	605	negative	1	gi.110758312	Apis mellifera	1.83536e-06	55.8398	1	217	330
isotig03545	294	605	negative	0	gi.110758312	Apis mellifera	1.83536e-06	55.8398	1	217	330
isotig03546	294	605	negative	2	gi.110758312	Apis mellifera	1.83158e-06	55.8398	1	217	330
isotig03677	1295	2107	positive	1	gi.115702447	Strongylocentrotus purpuratus	1.0385e-31	94.3597	1	629	900
isotig03677	1032	1283	positive	2	gi.115702447	Strongylocentrotus purpuratus	1.0385e-31	94.3597	2	541	624
isotig03677	616	930	positive	0	gi.115702447	Strongylocentrotus purpuratus	1.0385e-31	94.3597	3	403	511
isotig03678	1295	2014	positive	1	gi.115702447	Strongylocentrotus purpuratus	8.37496e-31	91.2781	1	629	869
isotig03678	1032	1283	positive	2	gi.115702447	Strongylocentrotus purpuratus	8.37496e-31	91.2781	2	541	624
isotig03678	616	930	positive	0	gi.115702447	Strongylocentrotus purpuratus	8.37496e-31	91.2781	3	403	511
isotig03679	1292	2068	positive	1	gi.115670806	Strongylocentrotus purpuratus	3.15479e-28	112.464	1	690	950
isotig03679	1137	1277	positive	2	gi.115670806	Strongylocentrotus purpuratus	3.15479e-28	112.464	2	638	684
isotig03680	1292	2014	positive	1	gi.115670806	Strongylocentrotus purpuratus	5.33105e-28	111.694	1	690	932
isotig03680	1137	1277	positive	2	gi.115670806	Strongylocentrotus purpuratus	5.33105e-28	111.694	2	638	684
isotig03681	1499	2071	positive	1	gi.115660883	Strongylocentrotus purpuratus	1.20104e-34	94.7449	1	748	939
isotig03681	1032	1493	positive	2	gi.115660883	Strongylocentrotus purpuratus	1.20104e-34	94.7449	2	592	745
isotig03682	1499	2017	positive	1	gi.115660883	Strongylocentrotus purpuratus	2.03165e-34	93.9745	1	748	921
isotig03682	1032	1493	positive	2	gi.115660883	Strongylocentrotus purpuratus	2.03165e-34	93.9745	2	592	745
isotig03683	1499	2071	positive	1	gi.115670806	Strongylocentrotus purpuratus	9.9401e-34	94.7449	1	759	950
isotig03683	1137	1493	positive	2	gi.115670806	Strongylocentrotus purpuratus	9.9401e-34	94.7449	2	638	756
isotig03684	1499	2017	positive	1	gi.115670806	Strongylocentrotus purpuratus	1.68122e-33	93.9745	1	759	932
isotig03684	1137	1493	positive	2	gi.115670806	Strongylocentrotus purpuratus	1.68122e-33	93.9745	2	638	756
isotig03685	1295	1720	positive	1	gi.115702447	Strongylocentrotus purpuratus	4.93913e-27	78.1814	1	629	772
isotig03685	1032	1283	positive	2	gi.115702447	Strongylocentrotus purpuratus	4.93913e-27	78.1814	2	541	624
isotig03685	616	930	positive	0	gi.115702447	Strongylocentrotus purpuratus	4.93913e-27	78.1814	3	403	511
isotig03686	1295	1870	positive	1	gi.115973406	Strongylocentrotus purpuratus	1.31377e-21	70.0922	1	370	570
isotig03686	1101	1286	positive	2	gi.115973406	Strongylocentrotus purpuratus	1.31377e-21	70.0922	2	303	366
isotig03686	454	1116	positive	0	gi.115973406	Strongylocentrotus purpuratus	1.31377e-21	70.0922	3	87	307
isotig03687	1011	1493	positive	2	gi.156539768	Nasonia vitripennis	2.75297e-31	97.0561	1	311	471
isotig03687	1487	1852	positive	1	gi.156539768	Nasonia vitripennis	2.75297e-31	97.0561	2	470	593
isotig03688	1116	1493	positive	2	gi.156539768	Nasonia vitripennis	1.03042e-30	95.1301	1	346	471
isotig03688	1487	1852	positive	1	gi.156539768	Nasonia vitripennis	1.03042e-30	95.1301	2	470	593
isotig03689	773	1459	positive	1	gi.156539768	Nasonia vitripennis	5.67461e-12	72.7886	1	255	463
isotig03691	381	593	negative	1	gi.189242090	Tribolium castaneum	2.24072e-08	60.077	1	1054	1120
isotig03700	271	486	negative	0	lcl.19922	Daphnia_pulex	1.77773e-06	52.373	1	63	132
isotig03700	518	583	negative	2	lcl.19922	Daphnia_pulex	1.77773e-06	52.373	2	24	45
isotig03703	271	486	negative	1	lcl.19922	Daphnia_pulex	3.85805e-06	51.9878	1	63	132
isotig03706	154	369	negative	0	lcl.19922	Daphnia_pulex	5.12661e-06	50.447	1	63	132
isotig03706	401	466	negative	2	lcl.19922	Daphnia_pulex	5.12661e-06	50.447	2	24	45
isotig03791	900	1631	positive	2	gi.23956138	Mus musculus	4.55001e-67	256.914	1	2	246
isotig03792	900	1631	positive	2	gi.23956138	Mus musculus	4.55001e-67	256.914	1	2	246
isotig03793	900	1631	positive	2	gi.23956138	Mus musculus	4.55001e-67	256.914	1	2	246
isotig03794	900	1631	positive	2	gi.23956138	Mus musculus	4.5388e-67	256.914	1	2	246
isotig03795	900	1631	positive	2	gi.23956138	Mus musculus	4.5388e-67	256.914	1	2	246
isotig03796	900	1631	positive	2	gi.23956138	Mus musculus	4.5388e-67	256.914	1	2	246
isotig03797	900	1631	positive	2	gi.23956138	Mus musculus	1.01239e-66	255.758	1	2	246
isotig03798	900	1631	positive	2	gi.23956138	Mus musculus	1.01239e-66	255.758	1	2	246
isotig03799	900	1631	positive	2	gi.23956138	Mus musculus	1.729e-66	254.988	1	2	246
isotig03800	900	1631	positive	2	gi.23956138	Mus musculus	1.01239e-66	255.758	1	2	246
isotig03801	900	1631	positive	2	gi.23956138	Mus musculus	1.729e-66	254.988	1	2	246
isotig03802	900	1631	positive	2	gi.23956138	Mus musculus	1.729e-66	254.988	1	2	246
isotig03803	900	1631	positive	2	gi.23956138	Mus musculus	4.54441e-67	256.914	1	2	246
isotig03804	900	1631	positive	2	gi.23956138	Mus musculus	4.54441e-67	256.914	1	2	246
isotig03805	900	1631	positive	2	gi.23956138	Mus musculus	4.54441e-67	256.914	1	2	246
isotig03806	900	1631	positive	2	gi.23956138	Mus musculus	4.5332e-67	256.914	1	2	246
isotig03807	900	1631	positive	2	gi.23956138	Mus musculus	4.5332e-67	256.914	1	2	246
isotig03808	900	1631	positive	2	gi.23956138	Mus musculus	4.5332e-67	256.914	1	2	246
isotig03809	900	1631	positive	2	gi.23956138	Mus musculus	1.729e-66	254.988	1	2	246
isotig03810	900	1631	positive	2	gi.23956138	Mus musculus	1.729e-66	254.988	1	2	246
isotig03811	900	1631	positive	2	gi.23956138	Mus musculus	1.729e-66	254.988	1	2	246
isotig03812	139	870	positive	0	gi.23956138	Mus musculus	3.16251e-67	256.914	1	2	246
isotig03813	139	870	positive	0	gi.23956138	Mus musculus	3.16251e-67	256.914	1	2	246
isotig03814	139	870	positive	0	gi.23956138	Mus musculus	3.16251e-67	256.914	1	2	246
isotig03815	139	870	positive	0	gi.23956138	Mus musculus	3.15124e-67	256.914	1	2	246
isotig03816	139	870	positive	0	gi.23956138	Mus musculus	3.15124e-67	256.914	1	2	246
isotig03817	139	870	positive	0	gi.23956138	Mus musculus	3.15124e-67	256.914	1	2	246
isotig03818	139	870	positive	0	gi.23956138	Mus musculus	7.03278e-67	255.758	1	2	246
isotig03819	139	870	positive	0	gi.23956138	Mus musculus	7.03278e-67	255.758	1	2	246
isotig03820	139	870	positive	0	gi.23956138	Mus musculus	1.20175e-66	254.988	1	2	246
isotig03821	139	870	positive	0	gi.23956138	Mus musculus	7.03278e-67	255.758	1	2	246
isotig03822	139	870	positive	0	gi.23956138	Mus musculus	1.20175e-66	254.988	1	2	246
isotig03823	139	870	positive	0	gi.23956138	Mus musculus	1.20175e-66	254.988	1	2	246
isotig03824	139	870	positive	0	gi.23956138	Mus musculus	3.15687e-67	256.914	1	2	246
isotig03825	139	870	positive	0	gi.23956138	Mus musculus	3.15687e-67	256.914	1	2	246
isotig03826	139	870	positive	0	gi.23956138	Mus musculus	3.15687e-67	256.914	1	2	246
isotig03827	139	870	positive	0	gi.23956138	Mus musculus	3.1456e-67	256.914	1	2	246
isotig03828	139	870	positive	0	gi.23956138	Mus musculus	3.1456e-67	256.914	1	2	246
isotig03829	139	870	positive	0	gi.23956138	Mus musculus	3.1456e-67	256.914	1	2	246
isotig03830	139	870	positive	0	gi.23956138	Mus musculus	1.20175e-66	254.988	1	2	246
isotig03831	139	870	positive	0	gi.23956138	Mus musculus	1.20175e-66	254.988	1	2	246
isotig03832	139	870	positive	0	gi.23956138	Mus musculus	1.20175e-66	254.988	1	2	246
isotig03855	1172	1537	negative	1	gi.193643469	Acyrthosiphon pisum	6.27304e-07	56.6102	1	522	640
isotig03856	1145	1510	negative	1	gi.193643469	Acyrthosiphon pisum	6.1724e-07	56.6102	1	522	640
isotig03859	1060	1425	negative	1	gi.193643469	Acyrthosiphon pisum	5.8881e-07	56.6102	1	522	640
isotig03860	1172	1537	negative	2	gi.193643469	Acyrthosiphon pisum	1.90422e-07	58.151	1	522	640
isotig03861	1145	1510	negative	2	gi.193643469	Acyrthosiphon pisum	1.86952e-07	58.151	1	522	640
isotig03862	1060	1425	negative	2	gi.193643469	Acyrthosiphon pisum	1.77073e-07	58.151	1	522	640
isotig03867	811	1140	negative	0	gi.17568503	Caenorhabditis elegans	4.40399e-06	53.1434	1	216	323
isotig03868	811	1140	negative	0	gi.17568503	Caenorhabditis elegans	4.44153e-06	53.1434	1	216	323
isotig03869	589	1131	negative	0	gi.17568503	Caenorhabditis elegans	5.88777e-11	69.3218	1	216	374
isotig03870	589	1131	negative	0	gi.17568503	Caenorhabditis elegans	5.93838e-11	69.3218	1	216	374
isotig03873	589	1050	negative	1	gi.17568503	Caenorhabditis elegans	1.41842e-08	60.8474	1	240	374
isotig03875	297	947	positive	2	gi.17568503	Caenorhabditis elegans	3.97065e-10	65.855	1	146	358
isotig03876	235	741	positive	0	gi.19922440	Drosophila melanogaster	8.24441e-09	60.8474	1	313	469
isotig03877	9	515	negative	0	gi.19922440	Drosophila melanogaster	8.42762e-09	60.8474	1	313	469
isotig03878	277	708	positive	0	gi.17568503	Caenorhabditis elegans	5.16397e-11	68.1662	1	216	358
isotig03879	42	473	negative	0	gi.17568503	Caenorhabditis elegans	5.27873e-11	68.1662	1	216	358
isotig03882	11	361	positive	1	gi.17568503	Caenorhabditis elegans	4.51837e-09	59.6918	1	240	358
isotig03883	1439	2122	negative	2	gi.91090808	Tribolium castaneum	5.45351e-94	345.895	1	8	238
isotig03885	1439	1924	negative	1	gi.91090808	Tribolium castaneum	1.55436e-73	253.447	1	77	238
isotig03885	1920	2036	negative	0	gi.91090808	Tribolium castaneum	1.55436e-73	253.447	2	31	72
isotig03887	976	1659	negative	2	gi.91090808	Tribolium castaneum	4.07521e-94	345.895	1	8	238
isotig03888	976	1461	negative	1	gi.91090808	Tribolium castaneum	1.14946e-73	253.447	1	77	238
isotig03888	1457	1573	negative	0	gi.91090808	Tribolium castaneum	1.14946e-73	253.447	2	31	72
isotig03951	101	1378	positive	1	gi.156548270	Nasonia vitripennis	1.5553e-138	494.582	1	25	450
isotig03952	101	1378	positive	1	gi.156548270	Nasonia vitripennis	1.5553e-138	494.582	1	25	450
contig08138	1622	2854	positive	1	gi.19113140	Schizosaccharomyces pombe	4.3225e-81	303.523	1	58	469
isotig03969	320	1177	negative	1	gi.115947365	Strongylocentrotus purpuratus	1.5704e-91	288.886	1	1043	1335
isotig03969	1168	1374	negative	2	gi.115947365	Strongylocentrotus purpuratus	1.5704e-91	288.886	2	977	1045
isotig03970	627	1094	negative	1	gi.115947365	Strongylocentrotus purpuratus	2.86542e-67	142.895	1	1071	1233
isotig03970	320	625	negative	2	gi.115947365	Strongylocentrotus purpuratus	2.86542e-67	142.895	2	1234	1335
isotig03970	1096	1200	negative	0	gi.115947365	Strongylocentrotus purpuratus	2.86542e-67	142.895	3	1036	1070
isotig03971	612	1088	negative	1	gi.115947365	Strongylocentrotus purpuratus	4.50096e-49	134.42	1	1071	1236
isotig03971	320	532	negative	2	gi.115947365	Strongylocentrotus purpuratus	4.50096e-49	134.42	2	1264	1335
isotig03971	1090	1194	negative	0	gi.115947365	Strongylocentrotus purpuratus	4.50096e-49	134.42	3	1036	1070
isotig03971	499	609	negative	0	gi.115947365	Strongylocentrotus purpuratus	4.50096e-49	134.42	4	1238	1274
isotig03972	176	625	negative	1	gi.115947365	Strongylocentrotus purpuratus	3.28138e-49	146.747	1	1043	1196
isotig03972	616	822	negative	2	gi.115947365	Strongylocentrotus purpuratus	3.28138e-49	146.747	2	977	1045
isotig03972	7	219	negative	2	gi.115947365	Strongylocentrotus purpuratus	3.28138e-49	146.747	3	1182	1255
isotig03973	3	581	negative	1	gi.115947365	Strongylocentrotus purpuratus	2.07398e-57	174.096	1	1043	1243
isotig03973	572	778	negative	2	gi.115947365	Strongylocentrotus purpuratus	2.07398e-57	174.096	2	977	1045
isotig03974	1	468	negative	1	gi.115947365	Strongylocentrotus purpuratus	4.77801e-45	132.494	1	1043	1203
isotig03974	459	665	negative	2	gi.115947365	Strongylocentrotus purpuratus	4.77801e-45	132.494	2	977	1045
isotig03975	320	847	negative	1	gi.115947365	Strongylocentrotus purpuratus	3.52799e-52	205.297	1	1157	1335
isotig03976	312	566	negative	0	gi.115947365	Strongylocentrotus purpuratus	1.9877e-26	88.1965	1	1251	1335
isotig03976	592	759	negative	2	gi.115947365	Strongylocentrotus purpuratus	1.9877e-26	88.1965	2	1176	1234
isotig03977	312	566	negative	0	gi.115947365	Strongylocentrotus purpuratus	1.96462e-26	88.1965	1	1251	1335
isotig03977	592	759	negative	2	gi.115947365	Strongylocentrotus purpuratus	1.96462e-26	88.1965	2	1176	1234
isotig04143	2283	2807	negative	1	gi.193661993	Acyrthosiphon pisum	1.54518e-13	66.2402	1	998	1167
isotig04143	2846	3004	negative	2	gi.193661993	Acyrthosiphon pisum	1.54518e-13	66.2402	2	935	984
isotig04144	2255	2779	negative	1	gi.193661993	Acyrthosiphon pisum	1.52974e-13	66.2402	1	998	1167
isotig04144	2818	2976	negative	2	gi.193661993	Acyrthosiphon pisum	1.52974e-13	66.2402	2	935	984
isotig04145	2287	2811	negative	1	gi.193661993	Acyrthosiphon pisum	1.54862e-13	66.2402	1	998	1167
isotig04145	2850	3008	negative	2	gi.193661993	Acyrthosiphon pisum	1.54862e-13	66.2402	2	935	984
isotig04146	2259	2783	negative	1	gi.193661993	Acyrthosiphon pisum	1.53145e-13	66.2402	1	998	1167
isotig04146	2822	2980	negative	2	gi.193661993	Acyrthosiphon pisum	1.53145e-13	66.2402	2	935	984
isotig04147	600	1064	negative	2	gi.189242131	Tribolium castaneum	3.32213e-12	74.3294	1	212	374
isotig04148	683	1036	negative	2	gi.189242131	Tribolium castaneum	3.63826e-11	70.8626	1	212	334
isotig04149	600	1064	negative	0	gi.189242131	Tribolium castaneum	3.33246e-12	74.3294	1	212	374
isotig04150	683	1036	negative	0	gi.189242131	Tribolium castaneum	3.64972e-11	70.8626	1	212	334
isotig04151	520	1044	negative	1	gi.193661993	Acyrthosiphon pisum	5.54877e-14	66.2402	1	998	1167
isotig04151	1083	1241	negative	2	gi.193661993	Acyrthosiphon pisum	5.54877e-14	66.2402	2	935	984
isotig04152	50	475	positive	1	gi.193661993	Acyrthosiphon pisum	2.25342e-12	73.9442	1	1029	1167
isotig04153	50	475	positive	1	gi.193661993	Acyrthosiphon pisum	1.83271e-12	73.9442	1	1029	1167
isotig04154	50	475	positive	1	gi.193661993	Acyrthosiphon pisum	1.39996e-12	73.9442	1	1029	1167
isotig04155	418	843	negative	1	gi.193661993	Acyrthosiphon pisum	1.25442e-12	73.9442	1	1029	1167
isotig04166	1017	1406	positive	2	gi.115960319	Strongylocentrotus purpuratus	6.90456e-16	58.151	1	528	658
isotig04166	713	1018	positive	1	gi.115960319	Strongylocentrotus purpuratus	6.90456e-16	58.151	2	433	528
isotig04167	1017	1406	positive	2	gi.115960319	Strongylocentrotus purpuratus	6.89741e-16	58.151	1	528	658
isotig04167	713	1018	positive	1	gi.115960319	Strongylocentrotus purpuratus	6.89741e-16	58.151	2	433	528
isotig04168	713	1018	positive	1	gi.115960319	Strongylocentrotus purpuratus	5.6512e-09	49.2914	1	433	528
isotig04168	1129	1407	positive	0	gi.115960319	Strongylocentrotus purpuratus	5.6512e-09	49.2914	2	565	658
isotig04169	713	1018	positive	1	gi.115960319	Strongylocentrotus purpuratus	5.64539e-09	49.2914	1	433	528
isotig04169	1129	1407	positive	0	gi.115960319	Strongylocentrotus purpuratus	5.64539e-09	49.2914	2	565	658
isotig04170	1017	1406	positive	2	gi.115960319	Strongylocentrotus purpuratus	6.84734e-16	58.151	1	528	658
isotig04170	713	1018	positive	1	gi.115960319	Strongylocentrotus purpuratus	6.84734e-16	58.151	2	433	528
isotig04171	713	1018	positive	1	gi.115960319	Strongylocentrotus purpuratus	5.60476e-09	49.2914	1	433	528
isotig04171	1129	1407	positive	0	gi.115960319	Strongylocentrotus purpuratus	5.60476e-09	49.2914	2	565	658
isotig04172	690	1079	positive	2	gi.115960319	Strongylocentrotus purpuratus	1.10627e-21	58.151	1	528	658
isotig04172	341	691	positive	1	gi.115960319	Strongylocentrotus purpuratus	1.10627e-21	58.151	2	418	528
isotig04172	16	321	positive	0	gi.115960319	Strongylocentrotus purpuratus	1.10627e-21	58.151	3	308	411
isotig04173	690	1079	positive	2	gi.115960319	Strongylocentrotus purpuratus	1.10499e-21	58.151	1	528	658
isotig04173	341	691	positive	1	gi.115960319	Strongylocentrotus purpuratus	1.10499e-21	58.151	2	418	528
isotig04173	16	321	positive	0	gi.115960319	Strongylocentrotus purpuratus	1.10499e-21	58.151	3	308	411
isotig04174	341	691	positive	1	gi.115960319	Strongylocentrotus purpuratus	7.7897e-15	54.6842	1	418	528
isotig04174	802	1080	positive	0	gi.115960319	Strongylocentrotus purpuratus	7.7897e-15	54.6842	2	565	658
isotig04174	16	321	positive	0	gi.115960319	Strongylocentrotus purpuratus	7.7897e-15	54.6842	3	308	411
isotig04175	341	691	positive	1	gi.115960319	Strongylocentrotus purpuratus	7.78075e-15	54.6842	1	418	528
isotig04175	802	1080	positive	0	gi.115960319	Strongylocentrotus purpuratus	7.78075e-15	54.6842	2	565	658
isotig04175	16	321	positive	0	gi.115960319	Strongylocentrotus purpuratus	7.78075e-15	54.6842	3	308	411
isotig04176	688	1077	positive	0	gi.115960319	Strongylocentrotus purpuratus	6.99685e-20	53.5286	1	528	658
isotig04176	341	610	positive	1	gi.115960319	Strongylocentrotus purpuratus	6.99685e-20	53.5286	2	418	508
isotig04176	16	321	positive	0	gi.115960319	Strongylocentrotus purpuratus	6.99685e-20	53.5286	3	308	411
isotig04177	688	1077	positive	0	gi.115960319	Strongylocentrotus purpuratus	6.98875e-20	53.5286	1	528	658
isotig04177	341	610	positive	1	gi.115960319	Strongylocentrotus purpuratus	6.98875e-20	53.5286	2	418	508
isotig04177	16	321	positive	0	gi.115960319	Strongylocentrotus purpuratus	6.98875e-20	53.5286	3	308	411
isotig04178	326	1000	positive	1	gi.115757083	Strongylocentrotus purpuratus	1.01271e-15	68.9366	1	1852	2075
isotig04178	7	321	positive	0	gi.115757083	Strongylocentrotus purpuratus	1.01271e-15	68.9366	2	1744	1850
isotig04179	326	1000	positive	1	gi.115757083	Strongylocentrotus purpuratus	1.01152e-15	68.9366	1	1852	2075
isotig04179	7	321	positive	0	gi.115757083	Strongylocentrotus purpuratus	1.01152e-15	68.9366	2	1744	1850
isotig04180	690	1079	positive	2	gi.115960319	Strongylocentrotus purpuratus	1.09602e-21	58.151	1	528	658
isotig04180	341	691	positive	1	gi.115960319	Strongylocentrotus purpuratus	1.09602e-21	58.151	2	418	528
isotig04180	16	321	positive	0	gi.115960319	Strongylocentrotus purpuratus	1.09602e-21	58.151	3	308	411
isotig04181	341	691	positive	1	gi.115960319	Strongylocentrotus purpuratus	7.71812e-15	54.6842	1	418	528
isotig04181	802	1080	positive	0	gi.115960319	Strongylocentrotus purpuratus	7.71812e-15	54.6842	2	565	658
isotig04181	16	321	positive	0	gi.115960319	Strongylocentrotus purpuratus	7.71812e-15	54.6842	3	308	411
isotig04182	688	1077	positive	0	gi.115960319	Strongylocentrotus purpuratus	6.93204e-20	53.5286	1	528	658
isotig04182	341	610	positive	1	gi.115960319	Strongylocentrotus purpuratus	6.93204e-20	53.5286	2	418	508
isotig04182	16	321	positive	0	gi.115960319	Strongylocentrotus purpuratus	6.93204e-20	53.5286	3	308	411
isotig04183	326	1000	positive	1	gi.115757083	Strongylocentrotus purpuratus	1.00324e-15	68.9366	1	1852	2075
isotig04183	7	321	positive	0	gi.115757083	Strongylocentrotus purpuratus	1.00324e-15	68.9366	2	1744	1850
isotig04184	713	1018	positive	1	gi.115960319	Strongylocentrotus purpuratus	3.58649e-09	49.2914	1	433	528
isotig04184	1129	1407	positive	0	gi.115960319	Strongylocentrotus purpuratus	3.58649e-09	49.2914	2	565	658
isotig04188	341	691	positive	1	gi.115960319	Strongylocentrotus purpuratus	4.588e-15	54.6842	1	418	528
isotig04188	802	1080	positive	0	gi.115960319	Strongylocentrotus purpuratus	4.588e-15	54.6842	2	565	658
isotig04188	16	321	positive	0	gi.115960319	Strongylocentrotus purpuratus	4.588e-15	54.6842	3	308	411
isotig04189	326	1000	positive	1	gi.115757083	Strongylocentrotus purpuratus	5.91003e-16	68.9366	1	1852	2075
isotig04189	7	321	positive	0	gi.115757083	Strongylocentrotus purpuratus	5.91003e-16	68.9366	2	1744	1850
isotig04191	1287	1463	positive	2	gi.66503873	Apis mellifera	1.82644e-22	108.227	1	331	389
isotig04192	1280	1456	positive	1	gi.66503873	Apis mellifera	1.81997e-22	108.227	1	331	389
isotig04193	1287	1463	positive	2	gi.66503873	Apis mellifera	1.82644e-22	108.227	1	331	389
isotig04194	1280	1456	positive	1	gi.66503873	Apis mellifera	1.81997e-22	108.227	1	331	389
isotig04195	1287	1463	positive	2	gi.66503873	Apis mellifera	1.62404e-22	108.227	1	331	389
isotig04196	1280	1456	positive	1	gi.66503873	Apis mellifera	1.61755e-22	108.227	1	331	389
isotig04197	1287	1463	positive	2	gi.66503873	Apis mellifera	1.6208e-22	108.227	1	331	389
isotig04198	1280	1456	positive	1	gi.66503873	Apis mellifera	1.6143e-22	108.227	1	331	389
isotig04199	26	1192	positive	1	gi.66503873	Apis mellifera	3.00378e-159	562.377	1	1	389
isotig04200	1287	1463	positive	2	gi.66503873	Apis mellifera	1.57207e-22	108.227	1	331	389
isotig04201	26	1192	positive	1	gi.66503873	Apis mellifera	3.00378e-159	562.377	1	1	389
isotig04202	1280	1456	positive	1	gi.66503873	Apis mellifera	1.56558e-22	108.227	1	331	389
isotig04203	26	1192	positive	1	gi.66503873	Apis mellifera	2.60766e-159	562.377	1	1	389
isotig04204	26	1192	positive	1	gi.66503873	Apis mellifera	2.60133e-159	562.377	1	1	389
isotig04205	26	1192	positive	1	gi.66503873	Apis mellifera	2.5064e-159	562.377	1	1	389
isotig04206	301	477	positive	0	gi.66503873	Apis mellifera	7.97789e-23	108.227	1	331	389
isotig04207	301	477	positive	0	gi.66503873	Apis mellifera	7.97789e-23	108.227	1	331	389
isotig04208	301	477	positive	0	gi.66503873	Apis mellifera	5.93577e-23	108.227	1	331	389
isotig04209	301	477	positive	0	gi.66503873	Apis mellifera	5.90261e-23	108.227	1	331	389
isotig04210	301	477	positive	0	gi.66503873	Apis mellifera	5.45429e-23	108.227	1	331	389
isotig04268	1462	1764	negative	2	gi.260782635	Branchiostoma floridae	9.94631e-06	52.7582	1	93	193
isotig04269	1462	1764	negative	2	gi.260782635	Branchiostoma floridae	9.94631e-06	52.7582	1	93	193
isotig04270	972	1274	negative	0	gi.260782635	Branchiostoma floridae	7.75742e-06	52.7582	1	93	193
isotig04271	972	1274	negative	2	gi.260782635	Branchiostoma floridae	7.37453e-06	52.7582	1	93	193
isotig04355	502	732	positive	0	gi.110757399	Apis mellifera	7.47245e-08	56.6102	1	207	283
isotig04355	756	830	positive	2	gi.110757399	Apis mellifera	7.47245e-08	56.6102	2	292	316
isotig04356	502	732	positive	0	gi.110757399	Apis mellifera	7.44838e-08	56.6102	1	207	283
isotig04356	756	830	positive	2	gi.110757399	Apis mellifera	7.44838e-08	56.6102	2	292	316
isotig04357	528	758	positive	2	gi.115945063	Strongylocentrotus purpuratus	2.87422e-09	50.0618	1	1776	1861
isotig04357	761	925	positive	1	gi.115945063	Strongylocentrotus purpuratus	2.87422e-09	50.0618	2	1863	1918
isotig04358	528	758	positive	2	gi.115945063	Strongylocentrotus purpuratus	2.86075e-09	50.0618	1	1776	1861
isotig04358	761	925	positive	1	gi.115945063	Strongylocentrotus purpuratus	2.86075e-09	50.0618	2	1863	1918
isotig04359	502	732	positive	0	gi.110757399	Apis mellifera	6.33279e-08	56.6102	1	207	283
isotig04359	756	830	positive	2	gi.110757399	Apis mellifera	6.33279e-08	56.6102	2	292	316
isotig04360	502	732	positive	0	gi.110757399	Apis mellifera	6.30853e-08	56.6102	1	207	283
isotig04360	756	830	positive	2	gi.110757399	Apis mellifera	6.30853e-08	56.6102	2	292	316
isotig04361	528	758	positive	2	gi.115945063	Strongylocentrotus purpuratus	2.3953e-09	50.0618	1	1776	1861
isotig04361	761	925	positive	1	gi.115945063	Strongylocentrotus purpuratus	2.3953e-09	50.0618	2	1863	1918
isotig04362	528	758	positive	2	gi.115945063	Strongylocentrotus purpuratus	2.38172e-09	50.0618	1	1776	1861
isotig04362	761	925	positive	1	gi.115945063	Strongylocentrotus purpuratus	2.38172e-09	50.0618	2	1863	1918
isotig04363	839	1243	positive	1	gi.115947365	Strongylocentrotus purpuratus	8.81507e-14	78.5666	1	1193	1336
isotig04364	839	1243	positive	1	gi.115947365	Strongylocentrotus purpuratus	4.37487e-13	76.2554	1	1193	1336
isotig04365	502	732	positive	0	gi.110757399	Apis mellifera	2.52096e-08	56.6102	1	207	283
isotig04365	756	830	positive	2	gi.110757399	Apis mellifera	2.52096e-08	56.6102	2	292	316
isotig04366	954	1061	positive	2	gi.193709240	Acyrthosiphon pisum	5.87301e-07	47.3654	1	204	239
isotig04366	851	913	positive	1	gi.193709240	Acyrthosiphon pisum	5.87301e-07	47.3654	2	168	188
isotig04367	486	758	positive	2	gi.115947365	Strongylocentrotus purpuratus	2.09276e-11	58.5362	1	1185	1276
isotig04367	757	930	positive	0	gi.115947365	Strongylocentrotus purpuratus	2.09276e-11	58.5362	2	1277	1336
isotig04368	509	640	positive	1	gi.193657259	Acyrthosiphon pisum	6.41763e-06	35.4242	1	141	184
isotig04368	330	500	positive	2	gi.193657259	Acyrthosiphon pisum	6.41763e-06	35.4242	2	82	136
isotig04453	2015	2323	negative	0	gi.193706962	Acyrthosiphon pisum	1.75748e-53	211.46	1	42	144
isotig04454	2018	2326	negative	0	gi.193706962	Acyrthosiphon pisum	1.76019e-53	211.46	1	42	144
isotig04463	2283	2459	positive	2	gi.114145509	Mus musculus	6.5711e-06	43.8986	1	337	395
isotig04463	2470	2553	positive	0	gi.114145509	Mus musculus	6.5711e-06	43.8986	2	421	448
isotig04464	2276	2452	positive	1	gi.114145509	Mus musculus	6.55882e-06	43.8986	1	337	395
isotig04464	2463	2546	positive	2	gi.114145509	Mus musculus	6.55882e-06	43.8986	2	421	448
isotig04465	2283	2459	positive	2	gi.114145509	Mus musculus	6.55268e-06	43.8986	1	337	395
isotig04465	2470	2553	positive	0	gi.114145509	Mus musculus	6.55268e-06	43.8986	2	421	448
isotig04466	2276	2452	positive	1	gi.114145509	Mus musculus	6.5404e-06	43.8986	1	337	395
isotig04466	2463	2546	positive	2	gi.114145509	Mus musculus	6.5404e-06	43.8986	2	421	448
isotig04467	2283	2459	positive	2	gi.114145509	Mus musculus	6.55268e-06	43.8986	1	337	395
isotig04467	2470	2553	positive	0	gi.114145509	Mus musculus	6.55268e-06	43.8986	2	421	448
isotig04468	2276	2452	positive	1	gi.114145509	Mus musculus	6.5404e-06	43.8986	1	337	395
isotig04468	2463	2546	positive	2	gi.114145509	Mus musculus	6.5404e-06	43.8986	2	421	448
isotig04469	2258	2434	positive	1	gi.114145509	Mus musculus	6.52197e-06	43.8986	1	337	395
isotig04469	2445	2528	positive	2	gi.114145509	Mus musculus	6.52197e-06	43.8986	2	421	448
isotig04470	2251	2427	positive	0	gi.114145509	Mus musculus	6.50969e-06	43.8986	1	337	395
isotig04470	2438	2521	positive	1	gi.114145509	Mus musculus	6.50969e-06	43.8986	2	421	448
isotig04471	2251	2427	positive	0	gi.114145509	Mus musculus	6.49126e-06	43.8986	1	337	395
isotig04471	2438	2521	positive	1	gi.114145509	Mus musculus	6.49126e-06	43.8986	2	421	448
isotig04472	2258	2434	positive	1	gi.114145509	Mus musculus	6.50354e-06	43.8986	1	337	395
isotig04472	2445	2528	positive	2	gi.114145509	Mus musculus	6.50354e-06	43.8986	2	421	448
isotig04473	2258	2434	positive	1	gi.114145509	Mus musculus	6.50354e-06	43.8986	1	337	395
isotig04473	2445	2528	positive	2	gi.114145509	Mus musculus	6.50354e-06	43.8986	2	421	448
isotig04474	2251	2427	positive	0	gi.114145509	Mus musculus	6.49126e-06	43.8986	1	337	395
isotig04474	2438	2521	positive	1	gi.114145509	Mus musculus	6.49126e-06	43.8986	2	421	448
isotig04475	2276	2452	positive	1	gi.114145509	Mus musculus	6.3007e-06	43.8986	1	337	395
isotig04475	2463	2546	positive	2	gi.114145509	Mus musculus	6.3007e-06	43.8986	2	421	448
isotig04476	2283	2459	positive	2	gi.114145509	Mus musculus	6.313e-06	43.8986	1	337	395
isotig04476	2470	2553	positive	0	gi.114145509	Mus musculus	6.313e-06	43.8986	2	421	448
isotig04477	2276	2452	positive	1	gi.114145509	Mus musculus	6.28225e-06	43.8986	1	337	395
isotig04477	2463	2546	positive	2	gi.114145509	Mus musculus	6.28225e-06	43.8986	2	421	448
isotig04478	2283	2459	positive	2	gi.114145509	Mus musculus	6.29455e-06	43.8986	1	337	395
isotig04478	2470	2553	positive	0	gi.114145509	Mus musculus	6.29455e-06	43.8986	2	421	448
isotig04479	2276	2452	positive	1	gi.114145509	Mus musculus	6.2761e-06	43.8986	1	337	395
isotig04479	2463	2546	positive	2	gi.114145509	Mus musculus	6.2761e-06	43.8986	2	421	448
isotig04480	2283	2459	positive	2	gi.114145509	Mus musculus	6.2884e-06	43.8986	1	337	395
isotig04480	2470	2553	positive	0	gi.114145509	Mus musculus	6.2884e-06	43.8986	2	421	448
isotig04481	2251	2427	positive	0	gi.114145509	Mus musculus	6.25149e-06	43.8986	1	337	395
isotig04481	2438	2521	positive	1	gi.114145509	Mus musculus	6.25149e-06	43.8986	2	421	448
isotig04482	2258	2434	positive	1	gi.114145509	Mus musculus	6.2638e-06	43.8986	1	337	395
isotig04482	2445	2528	positive	2	gi.114145509	Mus musculus	6.2638e-06	43.8986	2	421	448
isotig04483	2258	2434	positive	1	gi.114145509	Mus musculus	6.24534e-06	43.8986	1	337	395
isotig04483	2445	2528	positive	2	gi.114145509	Mus musculus	6.24534e-06	43.8986	2	421	448
isotig04484	2251	2427	positive	0	gi.114145509	Mus musculus	6.25785e-06	43.8986	1	337	395
isotig04484	2438	2521	positive	1	gi.114145509	Mus musculus	6.25785e-06	43.8986	2	421	448
isotig04485	2251	2427	positive	0	gi.114145509	Mus musculus	6.25168e-06	43.8986	1	337	395
isotig04485	2438	2521	positive	1	gi.114145509	Mus musculus	6.25168e-06	43.8986	2	421	448
isotig04486	2258	2434	positive	1	gi.114145509	Mus musculus	6.26402e-06	43.8986	1	337	395
isotig04486	2445	2528	positive	2	gi.114145509	Mus musculus	6.26402e-06	43.8986	2	421	448
isotig04570	777	1319	positive	2	gi.115927381	Strongylocentrotus purpuratus	1.05627e-08	62.7734	1	606	772
isotig04571	669	1211	positive	2	gi.115927381	Strongylocentrotus purpuratus	1.00027e-08	62.7734	1	606	772
isotig04572	777	1319	positive	2	gi.115927381	Strongylocentrotus purpuratus	9.97155e-09	62.7734	1	606	772
isotig04573	777	1319	positive	2	gi.115927381	Strongylocentrotus purpuratus	9.7519e-09	62.7734	1	606	772
isotig04574	669	1211	positive	2	gi.115927381	Strongylocentrotus purpuratus	9.45544e-09	62.7734	1	606	772
isotig04575	669	1211	positive	2	gi.115927381	Strongylocentrotus purpuratus	9.19019e-09	62.7734	1	606	772
isotig04576	777	1319	positive	2	gi.115927381	Strongylocentrotus purpuratus	9.34622e-09	62.7734	1	606	772
isotig04577	777	1319	positive	2	gi.115927381	Strongylocentrotus purpuratus	9.2682e-09	62.7734	1	606	772
isotig04578	777	1319	positive	2	gi.115927381	Strongylocentrotus purpuratus	9.2682e-09	62.7734	1	606	772
isotig04579	669	1211	positive	2	gi.115927381	Strongylocentrotus purpuratus	8.78451e-09	62.7734	1	606	772
isotig04580	669	1211	positive	2	gi.115927381	Strongylocentrotus purpuratus	8.70649e-09	62.7734	1	606	772
isotig04581	669	1211	positive	2	gi.115927381	Strongylocentrotus purpuratus	8.70649e-09	62.7734	1	606	772
isotig04589	1157	1354	negative	1	gi.110758312	Apis mellifera	2.53785e-06	53.9138	1	6	72
isotig04592	945	1142	negative	1	gi.110758312	Apis mellifera	2.03042e-06	53.9138	1	6	72
isotig04599	515	712	negative	1	gi.110758312	Apis mellifera	1.03021e-06	53.9138	1	6	72
isotig04602	247	444	negative	1	gi.110758312	Apis mellifera	4.26576e-07	53.9138	1	6	72
isotig04606	997	1293	negative	0	gi.115918036	Strongylocentrotus purpuratus	3.91893e-07	56.9954	1	145	238
isotig04607	735	1031	negative	0	gi.115918036	Strongylocentrotus purpuratus	3.17904e-07	56.9954	1	145	238
isotig04610	568	864	negative	0	gi.115918036	Strongylocentrotus purpuratus	2.72062e-07	56.9954	1	145	238
isotig04611	571	867	negative	0	gi.115918036	Strongylocentrotus purpuratus	2.72928e-07	56.9954	1	145	238
isotig04623	9	953	positive	2	gi.193661993	Acyrthosiphon pisum	6.98551e-31	97.4413	1	708	1024
isotig04623	967	1401	positive	0	gi.193661993	Acyrthosiphon pisum	6.98551e-31	97.4413	2	1026	1167
isotig04624	9	929	positive	2	gi.193661993	Acyrthosiphon pisum	9.08226e-31	96.6709	1	708	1016
isotig04624	919	1398	positive	0	gi.193661993	Acyrthosiphon pisum	9.08226e-31	96.6709	2	1011	1167
isotig04625	9	1397	positive	2	gi.193661993	Acyrthosiphon pisum	9.52923e-34	145.976	1	708	1167
isotig04626	9	953	positive	2	gi.193661993	Acyrthosiphon pisum	6.86435e-31	97.4413	1	708	1024
isotig04626	967	1401	positive	0	gi.193661993	Acyrthosiphon pisum	6.86435e-31	97.4413	2	1026	1167
isotig04627	1001	1765	negative	1	gi.193636781	Acyrthosiphon pisum	2.34496e-23	111.309	1	936	1182
isotig04628	9	929	positive	2	gi.193661993	Acyrthosiphon pisum	8.92451e-31	96.6709	1	708	1016
isotig04628	919	1398	positive	0	gi.193661993	Acyrthosiphon pisum	8.92451e-31	96.6709	2	1011	1167
isotig04629	9	1397	positive	2	gi.193661993	Acyrthosiphon pisum	9.36156e-34	145.976	1	708	1167
isotig04630	424	1212	positive	0	gi.193636781	Acyrthosiphon pisum	1.80719e-23	111.694	1	929	1182
isotig04631	424	1212	positive	0	gi.193636781	Acyrthosiphon pisum	1.77204e-23	111.694	1	929	1182
isotig04632	424	1212	positive	0	gi.193636781	Acyrthosiphon pisum	1.34068e-23	111.694	1	929	1182
isotig04652	456	698	negative	1	gi.115681690	Strongylocentrotus purpuratus	2.48421e-14	81.2629	1	847	927
isotig04653	456	698	negative	1	gi.115681690	Strongylocentrotus purpuratus	2.48421e-14	81.2629	1	847	927
isotig04654	456	698	negative	1	gi.115681690	Strongylocentrotus purpuratus	2.48421e-14	81.2629	1	847	927
isotig04655	456	698	negative	1	gi.115681690	Strongylocentrotus purpuratus	2.48421e-14	81.2629	1	847	927
isotig04660	456	698	negative	1	gi.115681690	Strongylocentrotus purpuratus	9.04608e-15	81.2629	1	847	927
isotig04661	456	698	negative	1	gi.115681690	Strongylocentrotus purpuratus	9.04608e-15	81.2629	1	847	927
isotig04662	558	941	negative	0	gi.193713882	Acyrthosiphon pisum	4.67078e-29	128.642	1	561	688
isotig04663	558	941	negative	0	gi.193713882	Acyrthosiphon pisum	4.67078e-29	128.642	1	561	688
isotig04703	1	588	positive	0	gi.91077414	Tribolium castaneum	8.05701e-86	318.931	1	470	665
isotig04704	1	588	positive	0	gi.91077414	Tribolium castaneum	8.05701e-86	318.931	1	470	665
isotig04705	1	588	positive	0	gi.91077414	Tribolium castaneum	7.81614e-86	318.931	1	470	665
isotig04706	1	588	positive	0	gi.91077414	Tribolium castaneum	7.81614e-86	318.931	1	470	665
isotig04707	1	588	positive	0	gi.91077414	Tribolium castaneum	8.09314e-86	318.931	1	470	665
isotig04708	1	588	positive	0	gi.91077414	Tribolium castaneum	7.81614e-86	318.931	1	470	665
isotig04709	1	588	positive	0	gi.91077414	Tribolium castaneum	7.86432e-86	318.931	1	470	665
isotig04710	1	588	positive	0	gi.91077414	Tribolium castaneum	7.85227e-86	318.931	1	470	665
isotig04711	1	588	positive	0	gi.91077414	Tribolium castaneum	7.7198e-86	318.931	1	470	665
isotig04712	1	588	positive	0	gi.91077414	Tribolium castaneum	7.52559e-86	318.931	1	470	665
isotig04713	1	588	positive	0	gi.91077414	Tribolium castaneum	7.51351e-86	318.931	1	470	665
isotig04714	1	588	positive	0	gi.91077414	Tribolium castaneum	3.2587e-86	318.931	1	470	665
isotig04738	1018	1599	negative	1	gi.115932406	Strongylocentrotus purpuratus	5.83328e-23	71.633	1	116	325
isotig04738	656	985	negative	0	gi.115932406	Strongylocentrotus purpuratus	5.83328e-23	71.633	2	337	438
isotig04739	1018	1599	negative	2	gi.115932406	Strongylocentrotus purpuratus	5.43146e-23	71.633	1	116	325
isotig04739	656	985	negative	1	gi.115932406	Strongylocentrotus purpuratus	5.43146e-23	71.633	2	337	438
isotig04740	656	985	negative	1	gi.115932406	Strongylocentrotus purpuratus	2.90286e-14	58.9214	1	337	438
isotig04740	1018	1275	negative	2	gi.115932406	Strongylocentrotus purpuratus	2.90286e-14	58.9214	2	223	325
isotig04744	656	1135	negative	1	gi.115932406	Strongylocentrotus purpuratus	5.48295e-21	102.449	1	287	438
isotig04746	176	622	negative	1	gi.115720327	Strongylocentrotus purpuratus	1.17964e-09	63.929	1	26	176
isotig04747	176	568	negative	2	gi.115720327	Strongylocentrotus purpuratus	2.06308e-09	62.7734	1	44	176
isotig04758	1040	1168	negative	1	gi.193713844	Acyrthosiphon pisum	4.6048e-06	53.5286	1	1075	1117
isotig04759	1040	1210	negative	0	gi.193713844	Acyrthosiphon pisum	9.8555e-09	62.003	1	1061	1117
isotig04760	1040	1210	negative	0	gi.193713844	Acyrthosiphon pisum	1.42313e-07	58.151	1	1061	1117
isotig04765	8	136	negative	1	gi.193713844	Acyrthosiphon pisum	1.46249e-06	53.5286	1	1075	1117
isotig04766	8	178	negative	0	gi.193713844	Acyrthosiphon pisum	1.09712e-09	62.003	1	1061	1117
isotig04767	8	178	negative	0	gi.193713844	Acyrthosiphon pisum	1.58424e-08	58.151	1	1061	1117
isotig04792	6	452	negative	2	gi.260791728	Branchiostoma floridae	1.40641e-20	100.523	1	71	215
isotig04796	780	1103	negative	1	gi.115910574	Strongylocentrotus purpuratus	4.65997e-14	79.337	1	574	681
isotig04797	730	1053	negative	1	gi.115910574	Strongylocentrotus purpuratus	4.42775e-14	79.337	1	574	681
isotig04808	102	485	positive	2	gi.66501148	Apis mellifera	1.04803e-25	120.168	1	9	137
isotig04809	52	435	positive	0	gi.66501148	Apis mellifera	1.03505e-25	120.168	1	9	137
isotig04810	102	485	positive	2	gi.66501148	Apis mellifera	1.0537e-25	120.168	1	9	137
isotig04811	102	485	positive	2	gi.66501148	Apis mellifera	1.05046e-25	120.168	1	9	137
isotig04812	102	485	positive	2	gi.66501148	Apis mellifera	1.05452e-25	120.168	1	9	137
isotig04813	102	485	positive	2	gi.66501148	Apis mellifera	1.05046e-25	120.168	1	9	137
isotig04814	52	435	positive	0	gi.66501148	Apis mellifera	1.04073e-25	120.168	1	9	137
isotig04815	52	435	positive	0	gi.66501148	Apis mellifera	1.03748e-25	120.168	1	9	137
isotig04816	102	485	positive	2	gi.66501148	Apis mellifera	1.05614e-25	120.168	1	9	137
isotig04817	52	435	positive	0	gi.66501148	Apis mellifera	1.04154e-25	120.168	1	9	137
isotig04818	102	485	positive	2	gi.66501148	Apis mellifera	1.05695e-25	120.168	1	9	137
isotig04819	52	435	positive	0	gi.66501148	Apis mellifera	1.03748e-25	120.168	1	9	137
isotig04820	102	485	positive	2	gi.66501148	Apis mellifera	1.05614e-25	120.168	1	9	137
isotig04821	102	485	positive	2	gi.66501148	Apis mellifera	1.05695e-25	120.168	1	9	137
isotig04822	52	435	positive	0	gi.66501148	Apis mellifera	1.04316e-25	120.168	1	9	137
isotig04823	52	435	positive	0	gi.66501148	Apis mellifera	1.04397e-25	120.168	1	9	137
isotig04824	52	435	positive	0	gi.66501148	Apis mellifera	1.04316e-25	120.168	1	9	137
isotig04825	52	435	positive	0	gi.66501148	Apis mellifera	1.04397e-25	120.168	1	9	137
isotig04826	102	485	positive	2	gi.66501148	Apis mellifera	8.95813e-26	120.168	1	9	137
isotig04827	102	485	positive	2	gi.66501148	Apis mellifera	9.01509e-26	120.168	1	9	137
isotig04828	102	485	positive	2	gi.66501148	Apis mellifera	8.98254e-26	120.168	1	9	137
isotig04829	102	485	positive	2	gi.66501148	Apis mellifera	9.02322e-26	120.168	1	9	137
isotig04830	102	485	positive	2	gi.66501148	Apis mellifera	8.98254e-26	120.168	1	9	137
isotig04831	102	485	positive	2	gi.66501148	Apis mellifera	9.0395e-26	120.168	1	9	137
isotig04832	102	485	positive	2	gi.66501148	Apis mellifera	9.04763e-26	120.168	1	9	137
isotig04833	102	485	positive	2	gi.66501148	Apis mellifera	9.0395e-26	120.168	1	9	137
isotig04834	102	485	positive	2	gi.66501148	Apis mellifera	9.04763e-26	120.168	1	9	137
isotig04864	99	269	positive	2	lcl.7552	Daphnia_pulex	7.08397e-09	55.0694	1	27	83
isotig04864	25	117	positive	0	lcl.7552	Daphnia_pulex	7.08397e-09	55.0694	2	2	32
isotig04865	99	269	positive	2	lcl.7552	Daphnia_pulex	7.04817e-09	55.0694	1	27	83
isotig04865	25	117	positive	0	lcl.7552	Daphnia_pulex	7.04817e-09	55.0694	2	2	32
isotig04868	99	269	positive	2	lcl.7552	Daphnia_pulex	7.07502e-09	55.0694	1	27	83
isotig04868	25	117	positive	0	lcl.7552	Daphnia_pulex	7.07502e-09	55.0694	2	2	32
isotig04871	99	269	positive	2	lcl.7552	Daphnia_pulex	7.04817e-09	55.0694	1	27	83
isotig04871	25	117	positive	0	lcl.7552	Daphnia_pulex	7.04817e-09	55.0694	2	2	32
isotig04873	99	269	positive	2	lcl.7552	Daphnia_pulex	7.06607e-09	55.0694	1	27	83
isotig04873	25	117	positive	0	lcl.7552	Daphnia_pulex	7.06607e-09	55.0694	2	2	32
isotig04874	99	269	positive	2	lcl.7552	Daphnia_pulex	7.03922e-09	55.0694	1	27	83
isotig04874	25	117	positive	0	lcl.7552	Daphnia_pulex	7.03922e-09	55.0694	2	2	32
isotig04875	99	269	positive	2	lcl.7552	Daphnia_pulex	7.07502e-09	55.0694	1	27	83
isotig04875	25	117	positive	0	lcl.7552	Daphnia_pulex	7.07502e-09	55.0694	2	2	32
isotig04878	99	269	positive	2	lcl.7552	Daphnia_pulex	7.05712e-09	55.0694	1	27	83
isotig04878	25	117	positive	0	lcl.7552	Daphnia_pulex	7.05712e-09	55.0694	2	2	32
isotig04879	99	269	positive	2	lcl.7552	Daphnia_pulex	7.03026e-09	55.0694	1	27	83
isotig04879	25	117	positive	0	lcl.7552	Daphnia_pulex	7.03026e-09	55.0694	2	2	32
isotig04881	99	269	positive	2	lcl.7552	Daphnia_pulex	7.05712e-09	55.0694	1	27	83
isotig04881	25	117	positive	0	lcl.7552	Daphnia_pulex	7.05712e-09	55.0694	2	2	32
isotig04901	1668	1883	negative	0	gi.193624906	Acyrthosiphon pisum	1.54838e-06	46.2098	1	98	166
isotig04901	1883	2086	negative	1	gi.193624906	Acyrthosiphon pisum	1.54838e-06	46.2098	2	31	97
isotig04902	1915	2127	negative	1	gi.193669512	Acyrthosiphon pisum	2.60968e-06	38.5058	1	4	73
isotig04902	1745	1912	negative	0	gi.193669512	Acyrthosiphon pisum	2.60968e-06	38.5058	2	78	131
isotig04903	1660	1875	negative	0	gi.193624906	Acyrthosiphon pisum	1.54491e-06	46.2098	1	98	166
isotig04903	1875	2078	negative	1	gi.193624906	Acyrthosiphon pisum	1.54491e-06	46.2098	2	31	97
isotig04904	1907	2119	negative	1	gi.193669512	Acyrthosiphon pisum	2.60089e-06	38.5058	1	4	73
isotig04904	1737	1904	negative	0	gi.193669512	Acyrthosiphon pisum	2.60089e-06	38.5058	2	78	131
isotig04905	1493	1708	negative	0	gi.193624906	Acyrthosiphon pisum	1.45361e-06	46.2098	1	98	166
isotig04905	1708	1911	negative	1	gi.193624906	Acyrthosiphon pisum	1.45361e-06	46.2098	2	31	97
isotig04906	1740	1952	negative	1	gi.193669512	Acyrthosiphon pisum	2.44662e-06	38.5058	1	4	73
isotig04906	1570	1737	negative	0	gi.193669512	Acyrthosiphon pisum	2.44662e-06	38.5058	2	78	131
isotig04907	1485	1700	negative	0	gi.193624906	Acyrthosiphon pisum	1.44837e-06	46.2098	1	98	166
isotig04907	1700	1903	negative	1	gi.193624906	Acyrthosiphon pisum	1.44837e-06	46.2098	2	31	97
isotig04908	1732	1944	negative	1	gi.193669512	Acyrthosiphon pisum	2.44073e-06	38.5058	1	4	73
isotig04908	1562	1729	negative	0	gi.193669512	Acyrthosiphon pisum	2.44073e-06	38.5058	2	78	131
isotig05063	685	1572	negative	1	gi.115960319	Strongylocentrotus purpuratus	5.40646e-27	122.865	1	319	599
isotig05064	685	1572	negative	1	gi.115960319	Strongylocentrotus purpuratus	1.7392e-25	117.857	1	319	599
isotig05065	685	1572	negative	1	gi.115960319	Strongylocentrotus purpuratus	1.08936e-27	125.176	1	319	599
isotig05066	602	1489	negative	1	gi.115960319	Strongylocentrotus purpuratus	5.07646e-27	122.865	1	319	599
isotig05067	602	1489	negative	1	gi.115960319	Strongylocentrotus purpuratus	1.63304e-25	117.857	1	319	599
isotig05068	602	1489	negative	1	gi.115960319	Strongylocentrotus purpuratus	1.02287e-27	125.176	1	319	599
isotig05073	303	707	negative	1	gi.115960319	Strongylocentrotus purpuratus	8.93248e-22	103.99	1	319	453
isotig05074	303	707	negative	1	gi.115960319	Strongylocentrotus purpuratus	2.87348e-20	98.9821	1	319	453
isotig05118	98	466	positive	1	gi.115715459	Strongylocentrotus purpuratus	2.76958e-10	64.3142	1	1057	1183
isotig05128	411	1115	negative	1	gi.115968317	Strongylocentrotus purpuratus	1.29366e-18	69.707	1	414	652
isotig05128	1211	1882	negative	2	gi.115968317	Strongylocentrotus purpuratus	1.29366e-18	69.707	2	152	379
isotig05129	411	1115	negative	1	gi.115968317	Strongylocentrotus purpuratus	1.23473e-18	69.707	1	414	652
isotig05129	1211	1882	negative	2	gi.115968317	Strongylocentrotus purpuratus	1.23473e-18	69.707	2	152	379
isotig05132	5	877	negative	2	gi.115968317	Strongylocentrotus purpuratus	4.39378e-10	66.6254	1	152	448
isotig05133	5	877	negative	2	gi.115968317	Strongylocentrotus purpuratus	4.02309e-10	66.6254	1	152	448
isotig05162	109	384	positive	0	gi.239755433	Homo sapiens	1.27727e-06	51.9878	1	29	122
isotig05179	10	243	positive	0	gi.115910574	Strongylocentrotus purpuratus	1.70377e-07	58.5362	1	604	681
isotig05180	10	243	positive	0	gi.115910574	Strongylocentrotus purpuratus	1.70671e-07	58.5362	1	604	681
isotig05181	10	243	positive	0	gi.115910574	Strongylocentrotus purpuratus	1.70377e-07	58.5362	1	604	681
isotig05183	10	243	positive	0	gi.115910574	Strongylocentrotus purpuratus	4.03104e-08	58.5362	1	604	681
isotig05184	10	327	positive	0	gi.115910574	Strongylocentrotus purpuratus	3.38385e-08	58.5362	1	604	704
isotig05186	387	1460	positive	2	gi.260836517	Branchiostoma floridae	1.13688e-07	59.3066	1	653	986
isotig05187	1738	2202	positive	0	gi.110758177	Apis mellifera	9.61855e-12	46.9802	1	2653	2810
isotig05187	945	1733	positive	2	gi.110758177	Apis mellifera	9.61855e-12	46.9802	2	2375	2644
isotig05188	360	1433	positive	2	gi.115666326	Strongylocentrotus purpuratus	2.53271e-07	58.151	1	218	555
isotig05189	1738	2202	positive	0	gi.110758177	Apis mellifera	9.61855e-12	46.9802	1	2653	2810
isotig05189	945	1733	positive	2	gi.110758177	Apis mellifera	9.61855e-12	46.9802	2	2375	2644
isotig05197	1205	1582	negative	0	gi.158286822	Anopheles gambiae	4.90452e-40	166.392	1	33	158
isotig05198	1206	1583	negative	0	gi.158286822	Anopheles gambiae	4.90452e-40	166.392	1	33	158
isotig05199	1196	1573	negative	0	gi.158286822	Anopheles gambiae	4.87437e-40	166.392	1	33	158
isotig05200	1182	1559	negative	0	gi.158286822	Anopheles gambiae	4.82412e-40	166.392	1	33	158
isotig05201	1180	1557	negative	0	gi.158286822	Anopheles gambiae	4.82412e-40	166.392	1	33	158
isotig05202	1183	1560	negative	0	gi.158286822	Anopheles gambiae	4.83417e-40	166.392	1	33	158
isotig05203	1181	1558	negative	0	gi.158286822	Anopheles gambiae	4.82412e-40	166.392	1	33	158
isotig05204	1173	1550	negative	0	gi.158286822	Anopheles gambiae	4.81839e-40	166.392	1	33	158
isotig05205	1171	1548	negative	0	gi.158286822	Anopheles gambiae	4.81839e-40	166.392	1	33	158
isotig05206	1157	1534	negative	0	gi.158286822	Anopheles gambiae	4.76799e-40	166.392	1	33	158
isotig05207	1158	1535	negative	0	gi.158286822	Anopheles gambiae	4.76799e-40	166.392	1	33	158
isotig05208	1148	1525	negative	0	gi.158286822	Anopheles gambiae	4.73774e-40	166.392	1	33	158
isotig05249	2598	3155	negative	0	gi.260796451	Branchiostoma floridae	1.53805e-10	69.3218	1	155	366
isotig05250	2598	3155	negative	0	gi.260796451	Branchiostoma floridae	1.53805e-10	69.3218	1	155	366
isotig05251	2598	2975	negative	2	gi.193700005	Acyrthosiphon pisum	2.87571e-09	65.0846	1	237	363
isotig05252	2598	2975	negative	2	gi.193700005	Acyrthosiphon pisum	2.87571e-09	65.0846	1	237	363
isotig05253	2092	2649	negative	0	gi.260796451	Branchiostoma floridae	1.26598e-10	69.3218	1	155	366
isotig05254	2092	2649	negative	0	gi.260796451	Branchiostoma floridae	1.26598e-10	69.3218	1	155	366
isotig05255	2092	2469	negative	2	gi.193700005	Acyrthosiphon pisum	2.36253e-09	65.0846	1	237	363
isotig05256	2092	2469	negative	2	gi.193700005	Acyrthosiphon pisum	2.36253e-09	65.0846	1	237	363
isotig05257	2	781	negative	0	gi.260796451	Branchiostoma floridae	1.20601e-16	87.0409	1	155	463
isotig05258	2	724	negative	2	gi.91085731	Tribolium castaneum	9.76779e-16	83.9593	1	192	463
isotig05277	631	1095	positive	0	lcl.16294	Daphnia_pulex	9.11792e-49	126.716	1	137	292
isotig05277	371	622	positive	1	lcl.16294	Daphnia_pulex	9.11792e-49	126.716	2	50	133
isotig05278	631	1095	positive	0	lcl.16294	Daphnia_pulex	7.59251e-48	123.635	1	137	292
isotig05278	371	622	positive	1	lcl.16294	Daphnia_pulex	7.59251e-48	123.635	2	50	133
isotig05279	631	1095	positive	0	lcl.16294	Daphnia_pulex	9.06847e-49	126.716	1	137	292
isotig05279	371	622	positive	1	lcl.16294	Daphnia_pulex	9.06847e-49	126.716	2	50	133
isotig05280	631	1095	positive	0	lcl.16294	Daphnia_pulex	9.06847e-49	126.716	1	137	292
isotig05280	371	622	positive	1	lcl.16294	Daphnia_pulex	9.06847e-49	126.716	2	50	133
isotig05281	631	1095	positive	0	lcl.16294	Daphnia_pulex	7.55134e-48	123.635	1	137	292
isotig05281	371	622	positive	1	lcl.16294	Daphnia_pulex	7.55134e-48	123.635	2	50	133
isotig05282	631	1095	positive	0	lcl.16294	Daphnia_pulex	7.55134e-48	123.635	1	137	292
isotig05282	371	622	positive	1	lcl.16294	Daphnia_pulex	7.55134e-48	123.635	2	50	133
isotig05283	631	1095	positive	0	lcl.16294	Daphnia_pulex	9.08083e-49	126.716	1	137	292
isotig05283	371	622	positive	1	lcl.16294	Daphnia_pulex	9.08083e-49	126.716	2	50	133
isotig05284	631	1095	positive	0	lcl.16294	Daphnia_pulex	9.08083e-49	126.716	1	137	292
isotig05284	371	622	positive	1	lcl.16294	Daphnia_pulex	9.08083e-49	126.716	2	50	133
isotig05285	631	1095	positive	0	lcl.16294	Daphnia_pulex	7.56163e-48	123.635	1	137	292
isotig05285	371	622	positive	1	lcl.16294	Daphnia_pulex	7.56163e-48	123.635	2	50	133
isotig05286	631	1095	positive	0	lcl.16294	Daphnia_pulex	7.56163e-48	123.635	1	137	292
isotig05286	371	622	positive	1	lcl.16294	Daphnia_pulex	7.56163e-48	123.635	2	50	133
isotig05287	241	429	positive	0	lcl.16294	Daphnia_pulex	7.00322e-13	76.2554	1	230	292
isotig05288	241	429	positive	0	lcl.16294	Daphnia_pulex	6.94851e-13	76.2554	1	230	292
isotig05289	241	429	positive	0	lcl.16294	Daphnia_pulex	6.94851e-13	76.2554	1	230	292
isotig05290	241	429	positive	0	lcl.16294	Daphnia_pulex	6.96218e-13	76.2554	1	230	292
isotig05291	241	429	positive	0	lcl.16294	Daphnia_pulex	6.96218e-13	76.2554	1	230	292
isotig05359	400	1191	positive	0	gi.12328816	Mus musculus	7.60726e-11	62.7734	1	141	434
isotig05359	206	361	positive	1	gi.12328816	Mus musculus	7.60726e-11	62.7734	2	68	122
isotig05360	400	1191	positive	0	gi.12328816	Mus musculus	7.60726e-11	62.7734	1	141	434
isotig05360	206	361	positive	1	gi.12328816	Mus musculus	7.60726e-11	62.7734	2	68	122
isotig05361	400	1191	positive	0	gi.12328816	Mus musculus	7.60726e-11	62.7734	1	141	434
isotig05361	206	361	positive	1	gi.12328816	Mus musculus	7.60726e-11	62.7734	2	68	122
isotig05362	400	1191	positive	0	gi.12328816	Mus musculus	7.60019e-11	62.7734	1	141	434
isotig05362	206	361	positive	1	gi.12328816	Mus musculus	7.60019e-11	62.7734	2	68	122
isotig05363	400	1191	positive	0	gi.12328816	Mus musculus	4.51714e-11	63.5438	1	141	434
isotig05363	206	361	positive	1	gi.12328816	Mus musculus	4.51714e-11	63.5438	2	68	122
isotig05364	400	1191	positive	0	gi.12328816	Mus musculus	4.51714e-11	63.5438	1	141	434
isotig05364	206	361	positive	1	gi.12328816	Mus musculus	4.51714e-11	63.5438	2	68	122
isotig05365	400	1191	positive	0	gi.12328816	Mus musculus	4.51714e-11	63.5438	1	141	434
isotig05365	206	361	positive	1	gi.12328816	Mus musculus	4.51714e-11	63.5438	2	68	122
isotig05366	400	1191	positive	0	gi.12328816	Mus musculus	4.51295e-11	63.5438	1	141	434
isotig05366	206	361	positive	1	gi.12328816	Mus musculus	4.51295e-11	63.5438	2	68	122
isotig05371	400	1191	positive	0	gi.12328816	Mus musculus	3.53671e-11	62.7734	1	141	434
isotig05371	206	361	positive	1	gi.12328816	Mus musculus	3.53671e-11	62.7734	2	68	122
isotig05372	400	1191	positive	0	gi.12328816	Mus musculus	2.09959e-11	63.5438	1	141	434
isotig05372	206	361	positive	1	gi.12328816	Mus musculus	2.09959e-11	63.5438	2	68	122
isotig05462	5	811	positive	1	gi.115960319	Strongylocentrotus purpuratus	2.24394e-16	88.1965	1	273	535
isotig05463	5	811	positive	1	gi.115960319	Strongylocentrotus purpuratus	2.24394e-16	88.1965	1	273	535
isotig05464	5	811	positive	1	gi.115960319	Strongylocentrotus purpuratus	2.03221e-16	88.1965	1	273	535
isotig05465	5	811	positive	1	gi.115960319	Strongylocentrotus purpuratus	2.03221e-16	88.1965	1	273	535
isotig05466	5	811	positive	1	gi.115960319	Strongylocentrotus purpuratus	1.98366e-16	88.1965	1	273	535
isotig05467	5	811	positive	1	gi.115960319	Strongylocentrotus purpuratus	1.78091e-16	88.1965	1	273	535
isotig05468	5	811	positive	1	gi.115960319	Strongylocentrotus purpuratus	1.78091e-16	88.1965	1	273	535
isotig05490	421	513	positive	0	gi.260814490	Branchiostoma floridae	9.05422e-08	39.6614	1	195	225
isotig05490	525	656	positive	2	gi.260814490	Branchiostoma floridae	9.05422e-08	39.6614	2	228	264
isotig05493	421	513	positive	0	gi.260814490	Branchiostoma floridae	8.36913e-08	39.6614	1	195	225
isotig05493	525	656	positive	2	gi.260814490	Branchiostoma floridae	8.36913e-08	39.6614	2	228	264
isotig05498	421	513	positive	0	gi.260814490	Branchiostoma floridae	3.30253e-08	39.6614	1	195	225
isotig05498	525	656	positive	2	gi.260814490	Branchiostoma floridae	3.30253e-08	39.6614	2	228	264
isotig05532	4579	4839	negative	1	gi.156548198	Nasonia vitripennis	6.1737e-14	81.2629	1	43	131
isotig05533	4579	4839	negative	1	gi.156548198	Nasonia vitripennis	6.1737e-14	81.2629	1	43	131
isotig05534	4312	4572	negative	1	gi.156548198	Nasonia vitripennis	5.8032e-14	81.2629	1	43	131
isotig05535	4312	4572	negative	1	gi.156548198	Nasonia vitripennis	5.8032e-14	81.2629	1	43	131
isotig05540	3321	3581	negative	1	gi.156548198	Nasonia vitripennis	4.46066e-14	81.2629	1	43	131
isotig05541	2704	3141	negative	2	gi.115949260	Strongylocentrotus purpuratus	3.18292e-08	61.6178	1	165	310
isotig05542	384	980	negative	0	gi.115960319	Strongylocentrotus purpuratus	2.47135e-10	68.5514	1	249	452
isotig05543	2437	2874	negative	2	gi.115949260	Strongylocentrotus purpuratus	2.8885e-08	61.6178	1	165	310
isotig05544	450	887	negative	2	gi.115949260	Strongylocentrotus purpuratus	6.51369e-09	61.6178	1	165	310
isotig05591	2096	2392	negative	1	gi.115610728	Strongylocentrotus purpuratus	1.54947e-13	42.3578	1	488	586
isotig05591	1867	1980	negative	2	gi.115610728	Strongylocentrotus purpuratus	1.54947e-13	42.3578	2	625	662
isotig05591	1551	1814	negative	0	gi.115610728	Strongylocentrotus purpuratus	1.54947e-13	42.3578	3	690	769
isotig05592	2096	2392	negative	1	gi.115610728	Strongylocentrotus purpuratus	1.54947e-13	42.3578	1	488	586
isotig05592	1867	1980	negative	2	gi.115610728	Strongylocentrotus purpuratus	1.54947e-13	42.3578	2	625	662
isotig05592	1551	1814	negative	0	gi.115610728	Strongylocentrotus purpuratus	1.54947e-13	42.3578	3	690	769
isotig05593	1867	2091	negative	0	gi.115610728	Strongylocentrotus purpuratus	4.06662e-10	44.2838	1	589	662
isotig05593	1551	1814	negative	1	gi.115610728	Strongylocentrotus purpuratus	4.06662e-10	44.2838	2	690	769
isotig05593	2100	2204	negative	1	gi.115610728	Strongylocentrotus purpuratus	4.06662e-10	44.2838	3	551	585
isotig05594	1867	2091	negative	0	gi.115610728	Strongylocentrotus purpuratus	4.06662e-10	44.2838	1	589	662
isotig05594	1551	1814	negative	1	gi.115610728	Strongylocentrotus purpuratus	4.06662e-10	44.2838	2	690	769
isotig05594	2100	2204	negative	1	gi.115610728	Strongylocentrotus purpuratus	4.06662e-10	44.2838	3	551	585
isotig05595	1867	2091	negative	0	gi.115610728	Strongylocentrotus purpuratus	4.78369e-12	44.2838	1	589	662
isotig05595	2100	2318	negative	1	gi.115610728	Strongylocentrotus purpuratus	4.78369e-12	44.2838	2	514	585
isotig05595	1551	1814	negative	1	gi.115610728	Strongylocentrotus purpuratus	4.78369e-12	44.2838	3	690	769
isotig05596	1867	2091	negative	0	gi.115610728	Strongylocentrotus purpuratus	4.78369e-12	44.2838	1	589	662
isotig05596	2100	2318	negative	1	gi.115610728	Strongylocentrotus purpuratus	4.78369e-12	44.2838	2	514	585
isotig05596	1551	1814	negative	1	gi.115610728	Strongylocentrotus purpuratus	4.78369e-12	44.2838	3	690	769
isotig05597	1236	1532	negative	1	gi.115610728	Strongylocentrotus purpuratus	1.00738e-13	42.3578	1	488	586
isotig05597	1007	1120	negative	2	gi.115610728	Strongylocentrotus purpuratus	1.00738e-13	42.3578	2	625	662
isotig05597	691	954	negative	0	gi.115610728	Strongylocentrotus purpuratus	1.00738e-13	42.3578	3	690	769
isotig05598	1007	1231	negative	0	gi.115610728	Strongylocentrotus purpuratus	2.56415e-10	44.2838	1	589	662
isotig05598	691	954	negative	1	gi.115610728	Strongylocentrotus purpuratus	2.56415e-10	44.2838	2	690	769
isotig05598	1240	1344	negative	1	gi.115610728	Strongylocentrotus purpuratus	2.56415e-10	44.2838	3	551	585
isotig05599	1007	1231	negative	0	gi.115610728	Strongylocentrotus purpuratus	2.82174e-12	44.2838	1	589	662
isotig05599	1240	1458	negative	1	gi.115610728	Strongylocentrotus purpuratus	2.82174e-12	44.2838	2	514	585
isotig05599	691	954	negative	1	gi.115610728	Strongylocentrotus purpuratus	2.82174e-12	44.2838	3	690	769
isotig05600	14	493	negative	2	gi.115963521	Strongylocentrotus purpuratus	5.12572e-11	68.1662	1	420	578
isotig05612	683	1330	positive	1	gi.115964877	Strongylocentrotus purpuratus	8.08427e-11	68.9366	1	46	238
isotig05613	683	1330	positive	1	gi.115964877	Strongylocentrotus purpuratus	8.08427e-11	68.9366	1	46	238
isotig05614	683	1330	positive	1	gi.115964877	Strongylocentrotus purpuratus	3.70699e-10	66.6254	1	46	238
isotig05615	683	1330	positive	1	gi.115964877	Strongylocentrotus purpuratus	3.70699e-10	66.6254	1	46	238
isotig05616	683	1330	positive	1	gi.115964877	Strongylocentrotus purpuratus	3.70699e-10	66.6254	1	46	238
isotig05618	687	1334	positive	2	gi.115964877	Strongylocentrotus purpuratus	4.81292e-10	66.2402	1	46	238
isotig05619	176	823	positive	1	gi.115964877	Strongylocentrotus purpuratus	4.51255e-11	68.9366	1	46	238
isotig05620	176	823	positive	1	gi.115964877	Strongylocentrotus purpuratus	1.942e-10	66.6254	1	46	238
isotig05621	176	823	positive	1	gi.115964877	Strongylocentrotus purpuratus	1.942e-10	66.6254	1	46	238
isotig05622	180	827	positive	2	gi.115964877	Strongylocentrotus purpuratus	2.50734e-10	66.2402	1	46	238
isotig05653	2553	2684	negative	1	gi.115926380	Strongylocentrotus purpuratus	5.01741e-07	57.3806	1	33	76
isotig05655	2542	2673	negative	1	gi.115926380	Strongylocentrotus purpuratus	4.99786e-07	57.3806	1	33	76
isotig05656	2527	2658	negative	1	gi.115926380	Strongylocentrotus purpuratus	4.96528e-07	57.3806	1	33	76
isotig05659	1461	1592	negative	1	gi.115926380	Strongylocentrotus purpuratus	2.71853e-07	57.3806	1	33	76
isotig05687	992	1525	positive	1	gi.189242103	Tribolium castaneum	5.14556e-07	56.9954	1	38	220
isotig05688	992	1525	positive	1	gi.189242103	Tribolium castaneum	5.14556e-07	56.9954	1	38	220
isotig05689	992	1525	positive	1	gi.189242103	Tribolium castaneum	5.15413e-07	56.9954	1	38	220
isotig05696	276	575	positive	2	gi.115960319	Strongylocentrotus purpuratus	1.25046e-07	58.9214	1	403	503
isotig05733	1829	2812	negative	2	gi.189241946	Tribolium castaneum	3.33441e-40	167.933	1	4	314
isotig05734	455	1423	negative	1	gi.189242151	Tribolium castaneum	2.18726e-38	160.999	1	6	321
isotig05735	455	1423	negative	1	gi.189242151	Tribolium castaneum	3.73089e-38	160.229	1	6	321
isotig05737	573	1295	positive	2	gi.193659621	Acyrthosiphon pisum	5.77888e-23	109.383	1	596	824
isotig05739	275	979	positive	1	gi.193659621	Acyrthosiphon pisum	4.91243e-19	95.9005	1	602	824
isotig05740	1321	2451	positive	0	gi.260818119	Branchiostoma floridae	5.18009e-41	170.244	1	520	909
isotig05740	1321	2484	positive	0	gi.260818119	Branchiostoma floridae	5.18009e-41	170.244	2	153	579
isotig05740	264	521	positive	2	gi.260818119	Branchiostoma floridae	5.18009e-41	170.244	3	27	117
isotig05741	1321	2451	positive	0	gi.260818119	Branchiostoma floridae	5.18009e-41	170.244	1	520	909
isotig05741	1321	2484	positive	0	gi.260818119	Branchiostoma floridae	5.18009e-41	170.244	2	153	579
isotig05741	264	521	positive	2	gi.260818119	Branchiostoma floridae	5.18009e-41	170.244	3	27	117
isotig05742	1321	2436	positive	0	gi.260818119	Branchiostoma floridae	7.93852e-42	172.94	1	520	909
isotig05742	1321	2469	positive	0	gi.260818119	Branchiostoma floridae	7.93852e-42	172.94	2	153	529
isotig05742	264	521	positive	2	gi.260818119	Branchiostoma floridae	7.93852e-42	172.94	3	27	117
isotig05743	1321	2436	positive	0	gi.260818119	Branchiostoma floridae	6.07831e-42	173.326	1	520	909
isotig05743	1321	2469	positive	0	gi.260818119	Branchiostoma floridae	6.07831e-42	173.326	2	153	529
isotig05743	264	521	positive	2	gi.260818119	Branchiostoma floridae	6.07831e-42	173.326	3	27	117
isotig05744	1615	2421	positive	0	gi.260818119	Branchiostoma floridae	1.81786e-38	161.77	1	626	909
isotig05744	1615	2454	positive	0	gi.260818119	Branchiostoma floridae	1.81786e-38	161.77	2	259	579
isotig05744	264	521	positive	2	gi.260818119	Branchiostoma floridae	1.81786e-38	161.77	3	27	117
isotig05745	1615	2421	positive	0	gi.260818119	Branchiostoma floridae	1.81786e-38	161.77	1	626	909
isotig05745	1615	2454	positive	0	gi.260818119	Branchiostoma floridae	1.81786e-38	161.77	2	259	579
isotig05745	264	521	positive	2	gi.260818119	Branchiostoma floridae	1.81786e-38	161.77	3	27	117
isotig05746	1615	2406	positive	0	gi.260818119	Branchiostoma floridae	2.78564e-39	164.466	1	626	909
isotig05746	1615	2439	positive	0	gi.260818119	Branchiostoma floridae	2.78564e-39	164.466	2	259	529
isotig05746	264	521	positive	2	gi.260818119	Branchiostoma floridae	2.78564e-39	164.466	3	27	117
isotig05747	1615	2406	positive	0	gi.260818119	Branchiostoma floridae	2.13289e-39	164.851	1	626	909
isotig05747	1615	2439	positive	0	gi.260818119	Branchiostoma floridae	2.13289e-39	164.851	2	259	529
isotig05747	264	521	positive	2	gi.260818119	Branchiostoma floridae	2.13289e-39	164.851	3	27	117
isotig05748	1321	2352	positive	0	gi.260818119	Branchiostoma floridae	7.47814e-34	146.362	1	520	860
isotig05748	1321	2196	positive	0	gi.260818119	Branchiostoma floridae	7.47814e-34	146.362	2	153	415
isotig05748	264	521	positive	2	gi.260818119	Branchiostoma floridae	7.47814e-34	146.362	3	27	117
isotig05749	1321	2352	positive	0	gi.260818119	Branchiostoma floridae	7.47814e-34	146.362	1	520	860
isotig05749	1321	2190	positive	0	gi.260818119	Branchiostoma floridae	7.47814e-34	146.362	2	153	413
isotig05749	264	521	positive	2	gi.260818119	Branchiostoma floridae	7.47814e-34	146.362	3	27	117
isotig05750	1321	2337	positive	0	gi.260818119	Branchiostoma floridae	6.71532e-35	149.828	1	520	862
isotig05750	1321	2136	positive	0	gi.260818119	Branchiostoma floridae	6.71532e-35	149.828	2	153	395
isotig05750	264	521	positive	2	gi.260818119	Branchiostoma floridae	6.71532e-35	149.828	3	27	117
isotig05751	1321	2337	positive	0	gi.260818119	Branchiostoma floridae	5.14174e-35	150.214	1	520	862
isotig05751	1321	2136	positive	0	gi.260818119	Branchiostoma floridae	5.14174e-35	150.214	2	153	395
isotig05751	264	521	positive	2	gi.260818119	Branchiostoma floridae	5.14174e-35	150.214	3	27	117
isotig05752	1615	2322	positive	0	gi.260818119	Branchiostoma floridae	2.62169e-31	137.887	1	626	860
isotig05752	1615	2166	positive	0	gi.260818119	Branchiostoma floridae	2.62169e-31	137.887	2	259	415
isotig05752	264	521	positive	2	gi.260818119	Branchiostoma floridae	2.62169e-31	137.887	3	27	117
isotig05753	1615	2328	positive	0	lcl.13833	Daphnia_pulex	9.01063e-32	139.428	1	267	494
isotig05754	1615	2307	positive	0	gi.260818119	Branchiostoma floridae	2.35401e-32	141.354	1	626	862
isotig05754	1615	2106	positive	0	gi.260818119	Branchiostoma floridae	2.35401e-32	141.354	2	259	395
isotig05754	264	521	positive	2	gi.260818119	Branchiostoma floridae	2.35401e-32	141.354	3	27	117
isotig05755	1615	2313	positive	0	lcl.13833	Daphnia_pulex	1.38005e-32	142.124	1	267	494
isotig05756	836	1966	positive	1	gi.260818119	Branchiostoma floridae	4.10108e-41	170.244	1	520	909
isotig05756	836	1999	positive	1	gi.260818119	Branchiostoma floridae	4.10108e-41	170.244	2	153	579
isotig05757	836	1966	positive	1	gi.260818119	Branchiostoma floridae	4.10108e-41	170.244	1	520	909
isotig05757	836	1999	positive	1	gi.260818119	Branchiostoma floridae	4.10108e-41	170.244	2	153	579
isotig05758	836	1951	positive	1	gi.260818119	Branchiostoma floridae	6.27352e-42	172.94	1	520	909
isotig05758	836	1984	positive	1	gi.260818119	Branchiostoma floridae	6.27352e-42	172.94	2	153	529
isotig05759	836	1951	positive	1	gi.260818119	Branchiostoma floridae	4.80347e-42	173.326	1	520	909
isotig05759	836	1984	positive	1	gi.260818119	Branchiostoma floridae	4.80347e-42	173.326	2	153	529
isotig05760	1130	1936	positive	1	gi.260818119	Branchiostoma floridae	1.43394e-38	161.77	1	626	909
isotig05760	1130	1969	positive	1	gi.260818119	Branchiostoma floridae	1.43394e-38	161.77	2	259	579
isotig05761	1130	1936	positive	1	gi.260818119	Branchiostoma floridae	1.43394e-38	161.77	1	626	909
isotig05761	1130	1969	positive	1	gi.260818119	Branchiostoma floridae	1.43394e-38	161.77	2	259	579
isotig05762	1130	1921	positive	1	gi.260818119	Branchiostoma floridae	2.19322e-39	164.466	1	626	909
isotig05762	1130	1954	positive	1	gi.260818119	Branchiostoma floridae	2.19322e-39	164.466	2	259	529
isotig05763	836	1867	positive	1	gi.260818119	Branchiostoma floridae	5.8011e-34	146.362	1	520	860
isotig05763	836	1711	positive	1	gi.260818119	Branchiostoma floridae	5.8011e-34	146.362	2	153	415
isotig05764	1130	1921	positive	1	gi.260818119	Branchiostoma floridae	1.67929e-39	164.851	1	626	909
isotig05764	1130	1954	positive	1	gi.260818119	Branchiostoma floridae	1.67929e-39	164.851	2	259	529
isotig05765	836	1867	positive	1	gi.260818119	Branchiostoma floridae	5.8011e-34	146.362	1	520	860
isotig05765	836	1705	positive	1	gi.260818119	Branchiostoma floridae	5.8011e-34	146.362	2	153	413
isotig05766	836	1852	positive	1	gi.260818119	Branchiostoma floridae	5.1982e-35	149.828	1	520	862
isotig05766	836	1651	positive	1	gi.260818119	Branchiostoma floridae	5.1982e-35	149.828	2	153	395
isotig05767	836	1852	positive	1	gi.260818119	Branchiostoma floridae	3.98012e-35	150.214	1	520	862
isotig05767	836	1651	positive	1	gi.260818119	Branchiostoma floridae	3.98012e-35	150.214	2	153	395
isotig05768	1130	1837	positive	1	gi.260818119	Branchiostoma floridae	2.02499e-31	137.887	1	626	860
isotig05768	1130	1681	positive	1	gi.260818119	Branchiostoma floridae	2.02499e-31	137.887	2	259	415
isotig05769	1130	1843	positive	1	lcl.13833	Daphnia_pulex	6.9598e-32	139.428	1	267	494
isotig05770	1130	1822	positive	1	gi.260818119	Branchiostoma floridae	1.81422e-32	141.354	1	626	862
isotig05770	1130	1621	positive	1	gi.260818119	Branchiostoma floridae	1.81422e-32	141.354	2	259	395
isotig05771	1130	1828	positive	1	lcl.13833	Daphnia_pulex	1.06359e-32	142.124	1	267	494
isotig05772	612	1418	positive	2	gi.260818119	Branchiostoma floridae	1.0235e-38	161.77	1	626	909
isotig05772	612	1451	positive	2	gi.260818119	Branchiostoma floridae	1.0235e-38	161.77	2	259	579
isotig05773	612	1418	positive	2	gi.260818119	Branchiostoma floridae	1.0235e-38	161.77	1	626	909
isotig05773	612	1451	positive	2	gi.260818119	Branchiostoma floridae	1.0235e-38	161.77	2	259	579
isotig05774	612	1403	positive	2	gi.260818119	Branchiostoma floridae	1.55982e-39	164.466	1	626	909
isotig05774	612	1436	positive	2	gi.260818119	Branchiostoma floridae	1.55982e-39	164.466	2	259	529
isotig05775	612	1403	positive	2	gi.260818119	Branchiostoma floridae	1.19432e-39	164.851	1	626	909
isotig05775	612	1436	positive	2	gi.260818119	Branchiostoma floridae	1.19432e-39	164.851	2	259	529
isotig05776	612	1319	positive	2	gi.260818119	Branchiostoma floridae	1.38657e-31	137.887	1	626	860
isotig05776	612	1163	positive	2	gi.260818119	Branchiostoma floridae	1.38657e-31	137.887	2	259	415
isotig05777	612	1325	positive	2	lcl.13833	Daphnia_pulex	4.76556e-32	139.428	1	267	494
isotig05778	612	1304	positive	2	gi.260818119	Branchiostoma floridae	1.23663e-32	141.354	1	626	862
isotig05778	612	1103	positive	2	gi.260818119	Branchiostoma floridae	1.23663e-32	141.354	2	259	395
isotig05779	612	1310	positive	2	lcl.13833	Daphnia_pulex	7.24981e-33	142.124	1	267	494
isotig05824	869	1225	positive	1	gi.193683840	Acyrthosiphon pisum	1.43153e-14	82.0333	1	622	740
isotig05825	869	1225	positive	1	gi.193683840	Acyrthosiphon pisum	1.44147e-14	82.0333	1	622	740
isotig05826	805	1161	positive	0	gi.193683840	Acyrthosiphon pisum	1.37934e-14	82.0333	1	622	740
isotig05827	805	1161	positive	0	gi.193683840	Acyrthosiphon pisum	1.38928e-14	82.0333	1	622	740
isotig05828	505	861	positive	0	gi.193683840	Acyrthosiphon pisum	1.14259e-14	82.0333	1	622	740
isotig05829	546	902	positive	2	gi.193683840	Acyrthosiphon pisum	1.17509e-14	82.0333	1	622	740
isotig05830	505	861	positive	0	gi.193683840	Acyrthosiphon pisum	1.15259e-14	82.0333	1	622	740
isotig05831	546	902	positive	2	gi.193683840	Acyrthosiphon pisum	1.1851e-14	82.0333	1	622	740
isotig05832	932	1168	negative	1	gi.115695368	Strongylocentrotus purpuratus	7.60375e-06	51.9878	1	25	97
isotig05834	868	1104	negative	1	gi.115695368	Strongylocentrotus purpuratus	7.06547e-06	51.9878	1	25	97
isotig05836	568	804	negative	1	gi.115695368	Strongylocentrotus purpuratus	4.38423e-06	51.9878	1	25	97
isotig05839	1053	1445	negative	2	gi.91080623	Tribolium castaneum	5.78024e-30	132.88	1	67	197
isotig05840	1052	1444	negative	2	gi.91080623	Tribolium castaneum	5.78024e-30	132.88	1	67	197
isotig05841	1043	1435	negative	2	gi.91080623	Tribolium castaneum	5.74319e-30	132.88	1	67	197
isotig05842	1053	1631	negative	0	gi.91080623	Tribolium castaneum	2.67837e-53	210.305	1	5	197
isotig05843	1053	1631	negative	0	gi.91080623	Tribolium castaneum	8.61603e-52	205.297	1	5	197
isotig05844	1052	1630	negative	0	gi.91080623	Tribolium castaneum	2.67837e-53	210.305	1	5	197
isotig05845	1052	1630	negative	0	gi.91080623	Tribolium castaneum	8.61603e-52	205.297	1	5	197
isotig05846	1043	1621	negative	0	gi.91080623	Tribolium castaneum	2.66011e-53	210.305	1	5	197
isotig05847	1043	1621	negative	0	gi.91080623	Tribolium castaneum	8.55728e-52	205.297	1	5	197
isotig05848	780	1172	negative	2	gi.91080623	Tribolium castaneum	4.68258e-30	132.88	1	67	197
isotig05849	780	1358	negative	0	gi.91080623	Tribolium castaneum	2.14935e-53	210.305	1	5	197
isotig05850	780	1358	negative	0	gi.91080623	Tribolium castaneum	6.91422e-52	205.297	1	5	197
isotig05868	394	1113	negative	1	gi.91087937	Tribolium castaneum	8.10093e-51	202.601	1	102	304
isotig05869	394	1113	negative	1	gi.91087937	Tribolium castaneum	8.10093e-51	202.601	1	102	304
isotig05870	394	1113	negative	1	gi.91087937	Tribolium castaneum	8.10093e-51	202.601	1	102	304
isotig05871	394	1113	negative	1	gi.91087937	Tribolium castaneum	8.10093e-51	202.601	1	102	304
isotig05872	394	1113	negative	1	gi.91087937	Tribolium castaneum	1.38181e-50	201.83	1	102	304
isotig05873	3	236	negative	1	gi.156547970	Nasonia vitripennis	7.06168e-28	125.561	1	107	184
isotig05874	394	1218	negative	1	gi.91087937	Tribolium castaneum	2.4004e-62	240.35	1	67	304
isotig05875	394	1218	negative	1	gi.91087937	Tribolium castaneum	2.4004e-62	240.35	1	67	304
isotig05876	394	1218	negative	1	gi.91087937	Tribolium castaneum	2.4004e-62	240.35	1	67	304
isotig05877	394	1218	negative	1	gi.91087937	Tribolium castaneum	2.4004e-62	240.35	1	67	304
isotig05878	394	1218	negative	1	gi.91087937	Tribolium castaneum	4.09446e-62	239.58	1	67	304
isotig05879	3	341	negative	1	gi.91087937	Tribolium castaneum	1.32803e-39	163.31	1	67	179
isotig05881	9	230	positive	2	gi.115949205	Strongylocentrotus purpuratus	7.98462e-16	85.5001	1	22	95
isotig05882	9	230	positive	2	gi.115949205	Strongylocentrotus purpuratus	7.98462e-16	85.5001	1	22	95
isotig05883	9	230	positive	2	gi.115949205	Strongylocentrotus purpuratus	7.98462e-16	85.5001	1	22	95
isotig05884	9	230	positive	2	gi.115949205	Strongylocentrotus purpuratus	7.98462e-16	85.5001	1	22	95
isotig05885	9	230	positive	2	gi.115949205	Strongylocentrotus purpuratus	7.82538e-16	85.5001	1	22	95
isotig05886	9	230	positive	2	gi.115949205	Strongylocentrotus purpuratus	7.82538e-16	85.5001	1	22	95
isotig05887	9	230	positive	2	gi.115949205	Strongylocentrotus purpuratus	7.82538e-16	85.5001	1	22	95
isotig05888	9	230	positive	2	gi.115949205	Strongylocentrotus purpuratus	7.82538e-16	85.5001	1	22	95
isotig05893	400	855	negative	0	gi.17864306	Drosophila melanogaster	7.2821e-71	267.314	1	66	217
isotig05894	430	885	negative	0	gi.17864306	Drosophila melanogaster	7.64523e-71	267.314	1	66	217
isotig05895	429	884	negative	0	gi.17864306	Drosophila melanogaster	7.60252e-71	267.314	1	66	217
isotig05896	408	863	negative	0	gi.17864306	Drosophila melanogaster	7.36777e-71	267.314	1	66	217
isotig05897	429	884	negative	0	gi.17864306	Drosophila melanogaster	7.60252e-71	267.314	1	66	217
isotig05898	427	882	negative	0	gi.17864306	Drosophila melanogaster	7.60252e-71	267.314	1	66	217
isotig05899	400	627	negative	2	gi.46195430	Mus musculus	2.13233e-30	132.109	1	137	212
isotig05900	430	657	negative	2	gi.46195430	Mus musculus	2.32143e-30	132.109	1	137	212
isotig05901	429	656	negative	2	gi.46195430	Mus musculus	2.29973e-30	132.109	1	137	212
isotig05902	408	635	negative	2	gi.46195430	Mus musculus	2.14787e-30	132.109	1	137	212
isotig05903	429	656	negative	2	gi.46195430	Mus musculus	2.29973e-30	132.109	1	137	212
isotig05904	427	654	negative	2	gi.46195430	Mus musculus	2.29973e-30	132.109	1	137	212
isotig05977	123	470	positive	2	gi.193636560	Acyrthosiphon pisum	7.03014e-48	191.815	1	7	122
isotig05978	123	470	positive	2	gi.193636560	Acyrthosiphon pisum	6.91711e-48	191.815	1	7	122
isotig05979	3	116	positive	2	gi.189241002	Tribolium castaneum	1.8359e-09	63.5438	1	78	116
isotig05980	3	116	positive	2	gi.189241002	Tribolium castaneum	1.78907e-09	63.5438	1	78	116
isotig05981	123	464	positive	2	gi.193636560	Acyrthosiphon pisum	9.00543e-47	187.578	1	7	120
isotig05982	123	464	positive	2	gi.193636560	Acyrthosiphon pisum	9.0912e-47	187.578	1	7	120
isotig05983	123	464	positive	2	gi.193636560	Acyrthosiphon pisum	7.37608e-47	187.578	1	7	120
isotig05984	3	110	positive	2	gi.189241002	Tribolium castaneum	1.75653e-08	59.3066	1	78	114
isotig05985	3	110	positive	2	gi.189241002	Tribolium castaneum	1.76933e-08	59.3066	1	78	114
isotig05986	3	110	positive	2	gi.189241002	Tribolium castaneum	1.08474e-08	59.3066	1	78	114
isotig05994	4	639	positive	0	gi.115960319	Strongylocentrotus purpuratus	5.16434e-06	53.1434	1	447	643
isotig05995	4	639	positive	0	gi.115960319	Strongylocentrotus purpuratus	5.15187e-06	53.1434	1	447	643
isotig06067	1413	1568	negative	0	gi.115928846	Strongylocentrotus purpuratus	1.12608e-19	66.6254	1	1595	1646
isotig06067	1231	1410	negative	2	gi.115928846	Strongylocentrotus purpuratus	1.12608e-19	66.6254	2	1648	1707
isotig06068	1413	1568	negative	0	gi.115928846	Strongylocentrotus purpuratus	1.12608e-19	66.6254	1	1595	1646
isotig06068	1231	1410	negative	2	gi.115928846	Strongylocentrotus purpuratus	1.12608e-19	66.6254	2	1648	1707
isotig06069	1289	1444	negative	0	gi.115928846	Strongylocentrotus purpuratus	1.01305e-19	66.6254	1	1595	1646
isotig06069	1107	1286	negative	2	gi.115928846	Strongylocentrotus purpuratus	1.01305e-19	66.6254	2	1648	1707
isotig06070	1153	1308	negative	0	gi.115928846	Strongylocentrotus purpuratus	8.94145e-20	66.6254	1	1595	1646
isotig06070	971	1150	negative	2	gi.115928846	Strongylocentrotus purpuratus	8.94145e-20	66.6254	2	1648	1707
isotig06071	1047	1202	negative	0	gi.115928846	Strongylocentrotus purpuratus	7.99327e-20	66.6254	1	1595	1646
isotig06071	865	1044	negative	2	gi.115928846	Strongylocentrotus purpuratus	7.99327e-20	66.6254	2	1648	1707
isotig06072	1046	1201	negative	0	gi.115928846	Strongylocentrotus purpuratus	7.99327e-20	66.6254	1	1595	1646
isotig06072	864	1043	negative	2	gi.115928846	Strongylocentrotus purpuratus	7.99327e-20	66.6254	2	1648	1707
isotig06073	1046	1201	negative	0	gi.115928846	Strongylocentrotus purpuratus	7.99327e-20	66.6254	1	1595	1646
isotig06073	864	1043	negative	2	gi.115928846	Strongylocentrotus purpuratus	7.99327e-20	66.6254	2	1648	1707
isotig06112	67	258	negative	1	gi.193589532	Acyrthosiphon pisum	1.03664e-25	78.1814	1	80	143
isotig06112	242	445	negative	0	gi.193589532	Acyrthosiphon pisum	1.03664e-25	78.1814	2	20	84
isotig06113	67	258	negative	0	gi.193589532	Acyrthosiphon pisum	3.8409e-26	78.1814	1	80	143
isotig06113	242	427	negative	2	gi.193589532	Acyrthosiphon pisum	3.8409e-26	78.1814	2	25	84
isotig06114	67	258	negative	1	gi.193589532	Acyrthosiphon pisum	5.44321e-26	78.1814	1	80	143
isotig06114	242	445	negative	0	gi.193589532	Acyrthosiphon pisum	5.44321e-26	78.1814	2	20	84
isotig06115	798	1085	negative	0	gi.115960319	Strongylocentrotus purpuratus	1.08205e-09	58.5362	1	496	590
isotig06115	601	729	negative	2	gi.115960319	Strongylocentrotus purpuratus	1.08205e-09	58.5362	2	616	658
isotig06117	634	921	negative	0	gi.115960319	Strongylocentrotus purpuratus	9.72601e-10	58.5362	1	496	590
isotig06117	437	565	negative	2	gi.115960319	Strongylocentrotus purpuratus	9.72601e-10	58.5362	2	616	658
isotig06118	601	882	negative	0	gi.115960319	Strongylocentrotus purpuratus	8.14267e-07	55.4546	1	564	658
isotig06119	437	718	negative	0	gi.115960319	Strongylocentrotus purpuratus	6.84691e-07	55.4546	1	564	658
isotig06145	604	825	positive	0	gi.193697757	Acyrthosiphon pisum	1.40684e-07	56.9954	1	174	251
isotig06146	537	758	positive	2	gi.193697757	Acyrthosiphon pisum	1.21695e-07	56.9954	1	174	251
isotig06151	1	318	positive	0	gi.260803138	Branchiostoma floridae	2.23078e-25	118.242	1	204	309
isotig06152	1	318	positive	0	gi.260803138	Branchiostoma floridae	2.2339e-25	118.242	1	204	309
isotig06153	1	318	positive	0	gi.260803138	Branchiostoma floridae	2.23078e-25	118.242	1	204	309
isotig06154	1	318	positive	0	gi.260803138	Branchiostoma floridae	2.22766e-25	118.242	1	204	309
isotig06155	1	318	positive	0	gi.260803138	Branchiostoma floridae	2.2339e-25	118.242	1	204	309
isotig06156	1	318	positive	0	gi.260803138	Branchiostoma floridae	2.22766e-25	118.242	1	204	309
isotig06157	1	318	positive	0	gi.260803138	Branchiostoma floridae	2.11222e-25	118.242	1	204	309
[truncated: 24,616 more rows]
