# Supplementary material for: High Through-Put Sequencing of the Parhyale hawaiensis mRNAs and microRNAs to Aid Comparative Developmental Studies
Source: PLoS One. 2012 Mar 20;7(3):e33784. doi: 10.1371/journal.pone.0033784 (PMC3309017; doi:10.1371/journal.pone.0033784)
Supplement: Table S3 — Blast results of P. hawaiensis transcripts against the D. pulex genome. (XLSX) [file pone.0033784.s003.xlsx]

## Sheet: Sheet1
Table S3: Blast result of P. hawaiensis transcripts against the D. pulex genome
QUERY	LEN_Q	HIT	LEN_H	E_VALUE	BITS	HSPS	FR_IDQ	FR_IDH	FR_ALQ	FR_ALH	LN_ALQ	LN_ALH	GAPS_Q	GAPS_H	GAPS_QH	START_Q	END_Q	START_H	END_H	STRND_Q	STRND_H	FRAME	AMBIG	RANK	NUM_HITS	ANNOTATION	ANNOTATION INFO
isotig13467	2584	scaffold_12127	1125	3.5e-87	234	9	0.53	0.53	0.31	0.72	270	270	0	0	0	371	1265	74	968	-1	1	2	-	1	5	annot8rGO.isotig13467	Gene Ontology codes:GO:0016020,GO:0050896,GO:0006974,GO:0005886,GO:plasma membrane,GO:response to DNA damage stimulus
-	-	-	-	-	-	-	-	-	-	-	-	-	-	-	-	-	-	-	-	-	-	-	-	-	-	PfamID:PF10919.1:DUF2699	Pfam name:Protein of unknown function (DUF2699)	inference=E_val:2e-17,score:62.8,acc:0.94
-	-	-	-	-	-	-	-	-	-	-	-	-	-	-	-	-	-	-	-	-	-	-	-	-	-	PfamID:PF00665.19:rve	Pfam name:Integrase core domain	inference=E_val:8.3e-28,score:96.5,acc:0.97	Gene Ontology codes:GO:0003677,GO:DNA binding
-	-	-	-	-	-	-	-	-	-	-	-	-	-	-	-	-	-	-	-	-	-	-	-	-	-	PfamID:PF01527.13:Transposase_8	Pfam name:Transposase	inference=E_val:3e-18,score:65.2,acc:0.97	Gene Ontology codes:GO:0003677,GO:0006313,GO:DNA binding,GO:transposition, DNA-mediated
isotig13467	2584	scaffold_8136	1447	1.1e-86	226	8	0.47	0.47	0.31	0.56	270	270	0	0	0	377	1496	215	1326	-1	1	0	-	2	5	annot8rGO.isotig13467	Gene Ontology codes:GO:0016020,GO:0050896,GO:0006974,GO:0005886,GO:plasma membrane,GO:response to DNA damage stimulus
-	-	-	-	-	-	-	-	-	-	-	-	-	-	-	-	-	-	-	-	-	-	-	-	-	-	PfamID:PF10919.1:DUF2699	Pfam name:Protein of unknown function (DUF2699)	inference=E_val:2e-17,score:62.8,acc:0.94
-	-	-	-	-	-	-	-	-	-	-	-	-	-	-	-	-	-	-	-	-	-	-	-	-	-	PfamID:PF00665.19:rve	Pfam name:Integrase core domain	inference=E_val:8.3e-28,score:96.5,acc:0.97	Gene Ontology codes:GO:0003677,GO:DNA binding
-	-	-	-	-	-	-	-	-	-	-	-	-	-	-	-	-	-	-	-	-	-	-	-	-	-	PfamID:PF01527.13:Transposase_8	Pfam name:Transposase	inference=E_val:3e-18,score:65.2,acc:0.97	Gene Ontology codes:GO:0003677,GO:0006313,GO:DNA binding,GO:transposition, DNA-mediated
isotig13467	2584	scaffold_10389	1218	6.5e-29	84	4	0.48	0.48	0.12	0.25	103	103	0	0	0	731	2363	468	1212	-1	1	0	-	3	5	annot8rGO.isotig13467	Gene Ontology codes:GO:0016020,GO:0050896,GO:0006974,GO:0005886,GO:plasma membrane,GO:response to DNA damage stimulus
-	-	-	-	-	-	-	-	-	-	-	-	-	-	-	-	-	-	-	-	-	-	-	-	-	-	PfamID:PF10919.1:DUF2699	Pfam name:Protein of unknown function (DUF2699)	inference=E_val:2e-17,score:62.8,acc:0.94
-	-	-	-	-	-	-	-	-	-	-	-	-	-	-	-	-	-	-	-	-	-	-	-	-	-	PfamID:PF00665.19:rve	Pfam name:Integrase core domain	inference=E_val:8.3e-28,score:96.5,acc:0.97	Gene Ontology codes:GO:0003677,GO:DNA binding
-	-	-	-	-	-	-	-	-	-	-	-	-	-	-	-	-	-	-	-	-	-	-	-	-	-	PfamID:PF01527.13:Transposase_8	Pfam name:Transposase	inference=E_val:3e-18,score:65.2,acc:0.97	Gene Ontology codes:GO:0003677,GO:0006313,GO:DNA binding,GO:transposition, DNA-mediated
isotig13468	2406	scaffold_12127	1125	3.3e-87	234	9	0.53	0.53	0.34	0.72	270	270	0	0	0	193	1087	74	968	-1	1	2	-	1	5	annot8rGO.isotig13468	Gene Ontology codes:GO:0016020,GO:0050896,GO:0006974,GO:0005886,GO:plasma membrane,GO:response to DNA damage stimulus
-	-	-	-	-	-	-	-	-	-	-	-	-	-	-	-	-	-	-	-	-	-	-	-	-	-	PfamID:PF10919.1:DUF2699	Pfam name:Protein of unknown function (DUF2699)	inference=E_val:1.8e-17,score:62.9,acc:0.94
-	-	-	-	-	-	-	-	-	-	-	-	-	-	-	-	-	-	-	-	-	-	-	-	-	-	PfamID:PF00665.19:rve	Pfam name:Integrase core domain	inference=E_val:7.4e-28,score:96.7,acc:0.97	Gene Ontology codes:GO:0003677,GO:DNA binding
-	-	-	-	-	-	-	-	-	-	-	-	-	-	-	-	-	-	-	-	-	-	-	-	-	-	PfamID:PF01527.13:Transposase_8	Pfam name:Transposase	inference=E_val:3.2e-18,score:65.1,acc:0.97	Gene Ontology codes:GO:0003677,GO:0006313,GO:DNA binding,GO:transposition, DNA-mediated
isotig13468	2406	scaffold_8136	1447	1e-86	226	8	0.47	0.47	0.34	0.56	270	270	0	0	0	199	1318	215	1326	-1	1	0	-	2	5	annot8rGO.isotig13468	Gene Ontology codes:GO:0016020,GO:0050896,GO:0006974,GO:0005886,GO:plasma membrane,GO:response to DNA damage stimulus
-	-	-	-	-	-	-	-	-	-	-	-	-	-	-	-	-	-	-	-	-	-	-	-	-	-	PfamID:PF10919.1:DUF2699	Pfam name:Protein of unknown function (DUF2699)	inference=E_val:1.8e-17,score:62.9,acc:0.94
-	-	-	-	-	-	-	-	-	-	-	-	-	-	-	-	-	-	-	-	-	-	-	-	-	-	PfamID:PF00665.19:rve	Pfam name:Integrase core domain	inference=E_val:7.4e-28,score:96.7,acc:0.97	Gene Ontology codes:GO:0003677,GO:DNA binding
-	-	-	-	-	-	-	-	-	-	-	-	-	-	-	-	-	-	-	-	-	-	-	-	-	-	PfamID:PF01527.13:Transposase_8	Pfam name:Transposase	inference=E_val:3.2e-18,score:65.1,acc:0.97	Gene Ontology codes:GO:0003677,GO:0006313,GO:DNA binding,GO:transposition, DNA-mediated
isotig13468	2406	scaffold_10389	1218	4.8e-29	84	4	0.48	0.48	0.13	0.25	103	103	0	0	0	553	2185	468	1212	-1	1	0	-	3	5	annot8rGO.isotig13468	Gene Ontology codes:GO:0016020,GO:0050896,GO:0006974,GO:0005886,GO:plasma membrane,GO:response to DNA damage stimulus
-	-	-	-	-	-	-	-	-	-	-	-	-	-	-	-	-	-	-	-	-	-	-	-	-	-	PfamID:PF10919.1:DUF2699	Pfam name:Protein of unknown function (DUF2699)	inference=E_val:1.8e-17,score:62.9,acc:0.94
-	-	-	-	-	-	-	-	-	-	-	-	-	-	-	-	-	-	-	-	-	-	-	-	-	-	PfamID:PF00665.19:rve	Pfam name:Integrase core domain	inference=E_val:7.4e-28,score:96.7,acc:0.97	Gene Ontology codes:GO:0003677,GO:DNA binding
-	-	-	-	-	-	-	-	-	-	-	-	-	-	-	-	-	-	-	-	-	-	-	-	-	-	PfamID:PF01527.13:Transposase_8	Pfam name:Transposase	inference=E_val:3.2e-18,score:65.1,acc:0.97	Gene Ontology codes:GO:0003677,GO:0006313,GO:DNA binding,GO:transposition, DNA-mediated
isotig13469	1867	scaffold_12127	1125	2.5e-87	234	9	0.53	0.53	0.43	0.72	270	270	0	0	0	371	1265	74	968	-1	1	2	-	1	4	annot8rGO.isotig13469	Gene Ontology codes:GO:0016020,GO:0050896,GO:0006974,GO:0005886,GO:plasma membrane,GO:response to DNA damage stimulus
-	-	-	-	-	-	-	-	-	-	-	-	-	-	-	-	-	-	-	-	-	-	-	-	-	-	PfamID:PF10919.1:DUF2699	Pfam name:Protein of unknown function (DUF2699)	inference=E_val:1.2e-17,score:63.5,acc:0.94
-	-	-	-	-	-	-	-	-	-	-	-	-	-	-	-	-	-	-	-	-	-	-	-	-	-	PfamID:PF00665.19:rve	Pfam name:Integrase core domain	inference=E_val:4.9e-28,score:97.3,acc:0.97	Gene Ontology codes:GO:0003677,GO:DNA binding
-	-	-	-	-	-	-	-	-	-	-	-	-	-	-	-	-	-	-	-	-	-	-	-	-	-	PfamID:PF01527.13:Transposase_8	Pfam name:Transposase	inference=E_val:1.8e-18,score:65.9,acc:0.97	Gene Ontology codes:GO:0003677,GO:0006313,GO:DNA binding,GO:transposition, DNA-mediated
isotig13469	1867	scaffold_8136	1447	7.6e-87	226	8	0.47	0.47	0.43	0.56	270	270	0	0	0	377	1496	215	1326	-1	1	0	-	2	4	annot8rGO.isotig13469	Gene Ontology codes:GO:0016020,GO:0050896,GO:0006974,GO:0005886,GO:plasma membrane,GO:response to DNA damage stimulus
-	-	-	-	-	-	-	-	-	-	-	-	-	-	-	-	-	-	-	-	-	-	-	-	-	-	PfamID:PF10919.1:DUF2699	Pfam name:Protein of unknown function (DUF2699)	inference=E_val:1.2e-17,score:63.5,acc:0.94
-	-	-	-	-	-	-	-	-	-	-	-	-	-	-	-	-	-	-	-	-	-	-	-	-	-	PfamID:PF00665.19:rve	Pfam name:Integrase core domain	inference=E_val:4.9e-28,score:97.3,acc:0.97	Gene Ontology codes:GO:0003677,GO:DNA binding
-	-	-	-	-	-	-	-	-	-	-	-	-	-	-	-	-	-	-	-	-	-	-	-	-	-	PfamID:PF01527.13:Transposase_8	Pfam name:Transposase	inference=E_val:1.8e-18,score:65.9,acc:0.97	Gene Ontology codes:GO:0003677,GO:0006313,GO:DNA binding,GO:transposition, DNA-mediated
isotig13469	1867	scaffold_10389	1218	3.1e-29	84	4	0.48	0.48	0.17	0.25	103	103	0	0	0	731	1496	422	1212	-1	1	0	-	3	4	annot8rGO.isotig13469	Gene Ontology codes:GO:0016020,GO:0050896,GO:0006974,GO:0005886,GO:plasma membrane,GO:response to DNA damage stimulus
-	-	-	-	-	-	-	-	-	-	-	-	-	-	-	-	-	-	-	-	-	-	-	-	-	-	PfamID:PF10919.1:DUF2699	Pfam name:Protein of unknown function (DUF2699)	inference=E_val:1.2e-17,score:63.5,acc:0.94
-	-	-	-	-	-	-	-	-	-	-	-	-	-	-	-	-	-	-	-	-	-	-	-	-	-	PfamID:PF00665.19:rve	Pfam name:Integrase core domain	inference=E_val:4.9e-28,score:97.3,acc:0.97	Gene Ontology codes:GO:0003677,GO:DNA binding
-	-	-	-	-	-	-	-	-	-	-	-	-	-	-	-	-	-	-	-	-	-	-	-	-	-	PfamID:PF01527.13:Transposase_8	Pfam name:Transposase	inference=E_val:1.8e-18,score:65.9,acc:0.97	Gene Ontology codes:GO:0003677,GO:0006313,GO:DNA binding,GO:transposition, DNA-mediated
isotig13470	1772	scaffold_12127	1125	2.3e-87	234	9	0.53	0.53	0.46	0.72	270	270	0	0	0	371	1265	74	968	-1	1	2	-	1	4	annot8rGO.isotig13470	Gene Ontology codes:GO:0016020,GO:0050896,GO:0006974,GO:0005886,GO:plasma membrane,GO:response to DNA damage stimulus
-	-	-	-	-	-	-	-	-	-	-	-	-	-	-	-	-	-	-	-	-	-	-	-	-	-	PfamID:PF10919.1:DUF2699	Pfam name:Protein of unknown function (DUF2699)	inference=E_val:1.1e-17,score:63.7,acc:0.94
-	-	-	-	-	-	-	-	-	-	-	-	-	-	-	-	-	-	-	-	-	-	-	-	-	-	PfamID:PF01527.13:Transposase_8	Pfam name:Transposase	inference=E_val:1.7e-18,score:66.0,acc:0.97	Gene Ontology codes:GO:0003677,GO:0006313,GO:DNA binding,GO:transposition, DNA-mediated
-	-	-	-	-	-	-	-	-	-	-	-	-	-	-	-	-	-	-	-	-	-	-	-	-	-	PfamID:PF00665.19:rve	Pfam name:Integrase core domain	inference=E_val:4.5e-28,score:97.4,acc:0.97	Gene Ontology codes:GO:0003677,GO:DNA binding
isotig13470	1772	scaffold_8136	1447	7.2e-87	226	8	0.47	0.47	0.46	0.56	270	270	0	0	0	377	1496	215	1326	-1	1	0	-	2	4	annot8rGO.isotig13470	Gene Ontology codes:GO:0016020,GO:0050896,GO:0006974,GO:0005886,GO:plasma membrane,GO:response to DNA damage stimulus
-	-	-	-	-	-	-	-	-	-	-	-	-	-	-	-	-	-	-	-	-	-	-	-	-	-	PfamID:PF10919.1:DUF2699	Pfam name:Protein of unknown function (DUF2699)	inference=E_val:1.1e-17,score:63.7,acc:0.94
-	-	-	-	-	-	-	-	-	-	-	-	-	-	-	-	-	-	-	-	-	-	-	-	-	-	PfamID:PF01527.13:Transposase_8	Pfam name:Transposase	inference=E_val:1.7e-18,score:66.0,acc:0.97	Gene Ontology codes:GO:0003677,GO:0006313,GO:DNA binding,GO:transposition, DNA-mediated
-	-	-	-	-	-	-	-	-	-	-	-	-	-	-	-	-	-	-	-	-	-	-	-	-	-	PfamID:PF00665.19:rve	Pfam name:Integrase core domain	inference=E_val:4.5e-28,score:97.4,acc:0.97	Gene Ontology codes:GO:0003677,GO:DNA binding
isotig13470	1772	scaffold_10389	1218	2.5e-29	84	4	0.48	0.48	0.17	0.25	103	103	0	0	0	731	1496	422	1212	-1	1	0	-	3	4	annot8rGO.isotig13470	Gene Ontology codes:GO:0016020,GO:0050896,GO:0006974,GO:0005886,GO:plasma membrane,GO:response to DNA damage stimulus
-	-	-	-	-	-	-	-	-	-	-	-	-	-	-	-	-	-	-	-	-	-	-	-	-	-	PfamID:PF10919.1:DUF2699	Pfam name:Protein of unknown function (DUF2699)	inference=E_val:1.1e-17,score:63.7,acc:0.94
-	-	-	-	-	-	-	-	-	-	-	-	-	-	-	-	-	-	-	-	-	-	-	-	-	-	PfamID:PF01527.13:Transposase_8	Pfam name:Transposase	inference=E_val:1.7e-18,score:66.0,acc:0.97	Gene Ontology codes:GO:0003677,GO:0006313,GO:DNA binding,GO:transposition, DNA-mediated
-	-	-	-	-	-	-	-	-	-	-	-	-	-	-	-	-	-	-	-	-	-	-	-	-	-	PfamID:PF00665.19:rve	Pfam name:Integrase core domain	inference=E_val:4.5e-28,score:97.4,acc:0.97	Gene Ontology codes:GO:0003677,GO:DNA binding
isotig13471	1689	scaffold_12127	1125	2.2e-87	234	9	0.53	0.53	0.48	0.72	270	270	0	0	0	193	1087	74	968	-1	1	2	-	1	4	annot8rGO.isotig13471	Gene Ontology codes:GO:0016020,GO:0050896,GO:0006974,GO:0005886,GO:plasma membrane,GO:response to DNA damage stimulus
-	-	-	-	-	-	-	-	-	-	-	-	-	-	-	-	-	-	-	-	-	-	-	-	-	-	PfamID:PF10919.1:DUF2699	Pfam name:Protein of unknown function (DUF2699)	inference=E_val:1e-17,score:63.8,acc:0.94
-	-	-	-	-	-	-	-	-	-	-	-	-	-	-	-	-	-	-	-	-	-	-	-	-	-	PfamID:PF00665.19:rve	Pfam name:Integrase core domain	inference=E_val:4e-28,score:97.6,acc:0.97	Gene Ontology codes:GO:0003677,GO:DNA binding
-	-	-	-	-	-	-	-	-	-	-	-	-	-	-	-	-	-	-	-	-	-	-	-	-	-	PfamID:PF01527.13:Transposase_8	Pfam name:Transposase	inference=E_val:1.9e-18,score:65.8,acc:0.97	Gene Ontology codes:GO:0003677,GO:0006313,GO:DNA binding,GO:transposition, DNA-mediated
isotig13471	1689	scaffold_8136	1447	6.8e-87	226	8	0.47	0.47	0.48	0.56	270	270	0	0	0	199	1318	215	1326	-1	1	0	-	2	4	annot8rGO.isotig13471	Gene Ontology codes:GO:0016020,GO:0050896,GO:0006974,GO:0005886,GO:plasma membrane,GO:response to DNA damage stimulus
-	-	-	-	-	-	-	-	-	-	-	-	-	-	-	-	-	-	-	-	-	-	-	-	-	-	PfamID:PF10919.1:DUF2699	Pfam name:Protein of unknown function (DUF2699)	inference=E_val:1e-17,score:63.8,acc:0.94
-	-	-	-	-	-	-	-	-	-	-	-	-	-	-	-	-	-	-	-	-	-	-	-	-	-	PfamID:PF00665.19:rve	Pfam name:Integrase core domain	inference=E_val:4e-28,score:97.6,acc:0.97	Gene Ontology codes:GO:0003677,GO:DNA binding
-	-	-	-	-	-	-	-	-	-	-	-	-	-	-	-	-	-	-	-	-	-	-	-	-	-	PfamID:PF01527.13:Transposase_8	Pfam name:Transposase	inference=E_val:1.9e-18,score:65.8,acc:0.97	Gene Ontology codes:GO:0003677,GO:0006313,GO:DNA binding,GO:transposition, DNA-mediated
isotig13471	1689	scaffold_10389	1218	2e-29	84	4	0.48	0.48	0.18	0.25	103	103	0	0	0	553	1318	422	1212	-1	1	0	-	3	4	annot8rGO.isotig13471	Gene Ontology codes:GO:0016020,GO:0050896,GO:0006974,GO:0005886,GO:plasma membrane,GO:response to DNA damage stimulus
-	-	-	-	-	-	-	-	-	-	-	-	-	-	-	-	-	-	-	-	-	-	-	-	-	-	PfamID:PF10919.1:DUF2699	Pfam name:Protein of unknown function (DUF2699)	inference=E_val:1e-17,score:63.8,acc:0.94
-	-	-	-	-	-	-	-	-	-	-	-	-	-	-	-	-	-	-	-	-	-	-	-	-	-	PfamID:PF00665.19:rve	Pfam name:Integrase core domain	inference=E_val:4e-28,score:97.6,acc:0.97	Gene Ontology codes:GO:0003677,GO:DNA binding
-	-	-	-	-	-	-	-	-	-	-	-	-	-	-	-	-	-	-	-	-	-	-	-	-	-	PfamID:PF01527.13:Transposase_8	Pfam name:Transposase	inference=E_val:1.9e-18,score:65.8,acc:0.97	Gene Ontology codes:GO:0003677,GO:0006313,GO:DNA binding,GO:transposition, DNA-mediated
isotig13472	1594	scaffold_12127	1125	2.1e-87	234	9	0.53	0.53	0.51	0.72	270	270	0	0	0	193	1087	74	968	-1	1	2	-	1	4	annot8rGO.isotig13472	Gene Ontology codes:GO:0016020,GO:0050896,GO:0006974,GO:0005886,GO:plasma membrane,GO:response to DNA damage stimulus
-	-	-	-	-	-	-	-	-	-	-	-	-	-	-	-	-	-	-	-	-	-	-	-	-	-	PfamID:PF10919.1:DUF2699	Pfam name:Protein of unknown function (DUF2699)	inference=E_val:8.8e-18,score:63.9,acc:0.94
-	-	-	-	-	-	-	-	-	-	-	-	-	-	-	-	-	-	-	-	-	-	-	-	-	-	PfamID:PF01527.13:Transposase_8	Pfam name:Transposase	inference=E_val:1.8e-18,score:65.9,acc:0.97	Gene Ontology codes:GO:0003677,GO:0006313,GO:DNA binding,GO:transposition, DNA-mediated
-	-	-	-	-	-	-	-	-	-	-	-	-	-	-	-	-	-	-	-	-	-	-	-	-	-	PfamID:PF00665.19:rve	Pfam name:Integrase core domain	inference=E_val:3.7e-28,score:97.7,acc:0.97	Gene Ontology codes:GO:0003677,GO:DNA binding
isotig13472	1594	scaffold_8136	1447	6.4e-87	226	8	0.47	0.47	0.51	0.56	270	270	0	0	0	199	1318	215	1326	-1	1	0	-	2	4	annot8rGO.isotig13472	Gene Ontology codes:GO:0016020,GO:0050896,GO:0006974,GO:0005886,GO:plasma membrane,GO:response to DNA damage stimulus
-	-	-	-	-	-	-	-	-	-	-	-	-	-	-	-	-	-	-	-	-	-	-	-	-	-	PfamID:PF10919.1:DUF2699	Pfam name:Protein of unknown function (DUF2699)	inference=E_val:8.8e-18,score:63.9,acc:0.94
-	-	-	-	-	-	-	-	-	-	-	-	-	-	-	-	-	-	-	-	-	-	-	-	-	-	PfamID:PF01527.13:Transposase_8	Pfam name:Transposase	inference=E_val:1.8e-18,score:65.9,acc:0.97	Gene Ontology codes:GO:0003677,GO:0006313,GO:DNA binding,GO:transposition, DNA-mediated
-	-	-	-	-	-	-	-	-	-	-	-	-	-	-	-	-	-	-	-	-	-	-	-	-	-	PfamID:PF00665.19:rve	Pfam name:Integrase core domain	inference=E_val:3.7e-28,score:97.7,acc:0.97	Gene Ontology codes:GO:0003677,GO:DNA binding
isotig13472	1594	scaffold_10389	1218	1.6e-29	84	4	0.48	0.48	0.19	0.25	103	103	0	0	0	553	1318	422	1212	-1	1	0	-	3	4	annot8rGO.isotig13472	Gene Ontology codes:GO:0016020,GO:0050896,GO:0006974,GO:0005886,GO:plasma membrane,GO:response to DNA damage stimulus
-	-	-	-	-	-	-	-	-	-	-	-	-	-	-	-	-	-	-	-	-	-	-	-	-	-	PfamID:PF10919.1:DUF2699	Pfam name:Protein of unknown function (DUF2699)	inference=E_val:8.8e-18,score:63.9,acc:0.94
-	-	-	-	-	-	-	-	-	-	-	-	-	-	-	-	-	-	-	-	-	-	-	-	-	-	PfamID:PF01527.13:Transposase_8	Pfam name:Transposase	inference=E_val:1.8e-18,score:65.9,acc:0.97	Gene Ontology codes:GO:0003677,GO:0006313,GO:DNA binding,GO:transposition, DNA-mediated
-	-	-	-	-	-	-	-	-	-	-	-	-	-	-	-	-	-	-	-	-	-	-	-	-	-	PfamID:PF00665.19:rve	Pfam name:Integrase core domain	inference=E_val:3.7e-28,score:97.7,acc:0.97	Gene Ontology codes:GO:0003677,GO:DNA binding
isotig14606	10927	scaffold_15180	1004	3.1e-77	292	9	0.52	0.52	0.05	0.56	188	188	0	0	0	1859	2439	11	591	1	1	1	-	1	2	annot8rGO.isotig14606	Gene Ontology codes:GO:0005515,GO:0005488,GO:protein binding
-	-	-	-	-	-	-	-	-	-	-	-	-	-	-	-	-	-	-	-	-	-	-	-	-	-	PfamID:PF00239.14:Resolvase	Pfam name:Resolvase, N terminal domain	inference=E_val:2.6e-46,score:156.6,acc:0.98	Gene Ontology codes:GO:0000150,GO:0006310,GO:recombinase activity,GO:DNA recombination
-	-	-	-	-	-	-	-	-	-	-	-	-	-	-	-	-	-	-	-	-	-	-	-	-	-	PfamID:PF02371.9:Transposase_20	Pfam name:Transposase IS116/IS110/IS902 family	inference=E_val:3.2e-20,score:71.7,acc:0.94	Gene Ontology codes:GO:0003677,GO:0006313,GO:DNA binding,GO:transposition, DNA-mediated
-	-	-	-	-	-	-	-	-	-	-	-	-	-	-	-	-	-	-	-	-	-	-	-	-	-	PfamID:PF01548.10:Transposase_9	Pfam name:Transposase	inference=E_val:4.2e-19,score:67.8,acc:0.87	Gene Ontology codes:GO:0003677,GO:0006313,GO:DNA binding,GO:transposition, DNA-mediated
-	-	-	-	-	-	-	-	-	-	-	-	-	-	-	-	-	-	-	-	-	-	-	-	-	-	PfamID:PF01548.10:Transposase_9	Pfam name:Transposase	inference=E_val:4.2e-19,score:67.8,acc:0.94	Gene Ontology codes:GO:0003677,GO:0006313,GO:DNA binding,GO:transposition, DNA-mediated
-	-	-	-	-	-	-	-	-	-	-	-	-	-	-	-	-	-	-	-	-	-	-	-	-	-	PfamID:PF01548.10:Transposase_9	Pfam name:Transposase	inference=E_val:4.2e-19,score:67.8,acc:0.81	Gene Ontology codes:GO:0003677,GO:0006313,GO:DNA binding,GO:transposition, DNA-mediated
-	-	-	-	-	-	-	-	-	-	-	-	-	-	-	-	-	-	-	-	-	-	-	-	-	-	PfamID:PF02796.8:HTH_7	Pfam name:Helix-turn-helix domain of resolvase	inference=E_val:1.7e-06,score:27.4,acc:0.95	Gene Ontology codes:GO:0000150,GO:0006310,GO:recombinase activity,GO:DNA recombination
-	-	-	-	-	-	-	-	-	-	-	-	-	-	-	-	-	-	-	-	-	-	-	-	-	-	PfamID:PF02796.8:HTH_7	Pfam name:Helix-turn-helix domain of resolvase	inference=E_val:1.7e-06,score:27.4,acc:0.87	Gene Ontology codes:GO:0000150,GO:0006310,GO:recombinase activity,GO:DNA recombination
-	-	-	-	-	-	-	-	-	-	-	-	-	-	-	-	-	-	-	-	-	-	-	-	-	-	PfamID:PF00239.14:Resolvase	Pfam name:Resolvase, N terminal domain	inference=E_val:1.2e-39,score:135.0,acc:0.97	Gene Ontology codes:GO:0000150,GO:0006310,GO:recombinase activity,GO:DNA recombination
-	-	-	-	-	-	-	-	-	-	-	-	-	-	-	-	-	-	-	-	-	-	-	-	-	-	PfamID:PF07883.4:Cupin_2	Pfam name:Cupin domain	inference=E_val:6.5e-11,score:41.2,acc:0.95
-	-	-	-	-	-	-	-	-	-	-	-	-	-	-	-	-	-	-	-	-	-	-	-	-	-	PfamID:PF02796.8:HTH_7	Pfam name:Helix-turn-helix domain of resolvase	inference=E_val:5e-09,score:35.5,acc:0.94	Gene Ontology codes:GO:0000150,GO:0006310,GO:recombinase activity,GO:DNA recombination
-	-	-	-	-	-	-	-	-	-	-	-	-	-	-	-	-	-	-	-	-	-	-	-	-	-	PfamID:PF01934.10:DUF86	Pfam name:Protein of unknown function DUF86	inference=E_val:6.5e-21,score:73.8,acc:0.96
-	-	-	-	-	-	-	-	-	-	-	-	-	-	-	-	-	-	-	-	-	-	-	-	-	-	PfamID:PF01526.10:Transposase_7	Pfam name:Transposase	inference=E_val:0,score:1269.9,acc:0.87	Gene Ontology codes:GO:0003677,GO:0006313,GO:DNA binding,GO:transposition, DNA-mediated
-	-	-	-	-	-	-	-	-	-	-	-	-	-	-	-	-	-	-	-	-	-	-	-	-	-	PfamID:PF01526.10:Transposase_7	Pfam name:Transposase	inference=E_val:0,score:1269.9,acc:1.00	Gene Ontology codes:GO:0003677,GO:0006313,GO:DNA binding,GO:transposition, DNA-mediated
isotig14606	10927	scaffold_10699	1198	3e-36	80	3	0.41	0.41	0.06	0.51	204	204	0	0	0	6055	6756	437	1156	1	1	1	-	2	2	annot8rGO.isotig14606	Gene Ontology codes:GO:0005515,GO:0005488,GO:protein binding
-	-	-	-	-	-	-	-	-	-	-	-	-	-	-	-	-	-	-	-	-	-	-	-	-	-	PfamID:PF00239.14:Resolvase	Pfam name:Resolvase, N terminal domain	inference=E_val:2.6e-46,score:156.6,acc:0.98	Gene Ontology codes:GO:0000150,GO:0006310,GO:recombinase activity,GO:DNA recombination
-	-	-	-	-	-	-	-	-	-	-	-	-	-	-	-	-	-	-	-	-	-	-	-	-	-	PfamID:PF02371.9:Transposase_20	Pfam name:Transposase IS116/IS110/IS902 family	inference=E_val:3.2e-20,score:71.7,acc:0.94	Gene Ontology codes:GO:0003677,GO:0006313,GO:DNA binding,GO:transposition, DNA-mediated
-	-	-	-	-	-	-	-	-	-	-	-	-	-	-	-	-	-	-	-	-	-	-	-	-	-	PfamID:PF01548.10:Transposase_9	Pfam name:Transposase	inference=E_val:4.2e-19,score:67.8,acc:0.87	Gene Ontology codes:GO:0003677,GO:0006313,GO:DNA binding,GO:transposition, DNA-mediated
-	-	-	-	-	-	-	-	-	-	-	-	-	-	-	-	-	-	-	-	-	-	-	-	-	-	PfamID:PF01548.10:Transposase_9	Pfam name:Transposase	inference=E_val:4.2e-19,score:67.8,acc:0.94	Gene Ontology codes:GO:0003677,GO:0006313,GO:DNA binding,GO:transposition, DNA-mediated
-	-	-	-	-	-	-	-	-	-	-	-	-	-	-	-	-	-	-	-	-	-	-	-	-	-	PfamID:PF01548.10:Transposase_9	Pfam name:Transposase	inference=E_val:4.2e-19,score:67.8,acc:0.81	Gene Ontology codes:GO:0003677,GO:0006313,GO:DNA binding,GO:transposition, DNA-mediated
-	-	-	-	-	-	-	-	-	-	-	-	-	-	-	-	-	-	-	-	-	-	-	-	-	-	PfamID:PF02796.8:HTH_7	Pfam name:Helix-turn-helix domain of resolvase	inference=E_val:1.7e-06,score:27.4,acc:0.95	Gene Ontology codes:GO:0000150,GO:0006310,GO:recombinase activity,GO:DNA recombination
-	-	-	-	-	-	-	-	-	-	-	-	-	-	-	-	-	-	-	-	-	-	-	-	-	-	PfamID:PF02796.8:HTH_7	Pfam name:Helix-turn-helix domain of resolvase	inference=E_val:1.7e-06,score:27.4,acc:0.87	Gene Ontology codes:GO:0000150,GO:0006310,GO:recombinase activity,GO:DNA recombination
-	-	-	-	-	-	-	-	-	-	-	-	-	-	-	-	-	-	-	-	-	-	-	-	-	-	PfamID:PF00239.14:Resolvase	Pfam name:Resolvase, N terminal domain	inference=E_val:1.2e-39,score:135.0,acc:0.97	Gene Ontology codes:GO:0000150,GO:0006310,GO:recombinase activity,GO:DNA recombination
-	-	-	-	-	-	-	-	-	-	-	-	-	-	-	-	-	-	-	-	-	-	-	-	-	-	PfamID:PF07883.4:Cupin_2	Pfam name:Cupin domain	inference=E_val:6.5e-11,score:41.2,acc:0.95
-	-	-	-	-	-	-	-	-	-	-	-	-	-	-	-	-	-	-	-	-	-	-	-	-	-	PfamID:PF02796.8:HTH_7	Pfam name:Helix-turn-helix domain of resolvase	inference=E_val:5e-09,score:35.5,acc:0.94	Gene Ontology codes:GO:0000150,GO:0006310,GO:recombinase activity,GO:DNA recombination
-	-	-	-	-	-	-	-	-	-	-	-	-	-	-	-	-	-	-	-	-	-	-	-	-	-	PfamID:PF01934.10:DUF86	Pfam name:Protein of unknown function DUF86	inference=E_val:6.5e-21,score:73.8,acc:0.96
-	-	-	-	-	-	-	-	-	-	-	-	-	-	-	-	-	-	-	-	-	-	-	-	-	-	PfamID:PF01526.10:Transposase_7	Pfam name:Transposase	inference=E_val:0,score:1269.9,acc:0.87	Gene Ontology codes:GO:0003677,GO:0006313,GO:DNA binding,GO:transposition, DNA-mediated
-	-	-	-	-	-	-	-	-	-	-	-	-	-	-	-	-	-	-	-	-	-	-	-	-	-	PfamID:PF01526.10:Transposase_7	Pfam name:Transposase	inference=E_val:0,score:1269.9,acc:1.00	Gene Ontology codes:GO:0003677,GO:0006313,GO:DNA binding,GO:transposition, DNA-mediated
contig23215	562	scaffold_14898	1014	2.4e-27	122	1	0.32	0.32	0.94	0.52	175	175	0	0	0	12	536	135	659	1	-1	1	-	1	2	PfamID:PF01526.10:Transposase_7	Pfam name:Transposase	inference=E_val:1.6e-82,score:277.5,acc:0.99	Gene Ontology codes:GO:0003677,GO:0006313,GO:DNA binding,GO:transposition, DNA-mediated
isotig15775	1831	scaffold_8136	1447	2.4e-67	180	5	0.43	0.43	0.44	0.56	270	270	0	0	0	598	1522	368	1290	1	1	0	-	1	4	annot8rGO.isotig15775	Gene Ontology codes:GO:0016020,GO:0050896,GO:0006974,GO:0005886,GO:plasma membrane,GO:response to DNA damage stimulus
-	-	-	-	-	-	-	-	-	-	-	-	-	-	-	-	-	-	-	-	-	-	-	-	-	-	PfamID:PF01527.13:Transposase_8	Pfam name:Transposase	inference=E_val:1.3e-16,score:59.9,acc:0.88	Gene Ontology codes:GO:0003677,GO:0006313,GO:DNA binding,GO:transposition, DNA-mediated
-	-	-	-	-	-	-	-	-	-	-	-	-	-	-	-	-	-	-	-	-	-	-	-	-	-	PfamID:PF00665.19:rve	Pfam name:Integrase core domain	inference=E_val:5.3e-23,score:81.0,acc:0.97	Gene Ontology codes:GO:0003677,GO:DNA binding
isotig15775	1831	scaffold_12127	1125	1.5e-61	172	4	0.45	0.45	0.4	0.65	245	245	0	0	0	680	1498	90	902	1	1	2	-	2	4	annot8rGO.isotig15775	Gene Ontology codes:GO:0016020,GO:0050896,GO:0006974,GO:0005886,GO:plasma membrane,GO:response to DNA damage stimulus
-	-	-	-	-	-	-	-	-	-	-	-	-	-	-	-	-	-	-	-	-	-	-	-	-	-	PfamID:PF01527.13:Transposase_8	Pfam name:Transposase	inference=E_val:1.3e-16,score:59.9,acc:0.88	Gene Ontology codes:GO:0003677,GO:0006313,GO:DNA binding,GO:transposition, DNA-mediated
-	-	-	-	-	-	-	-	-	-	-	-	-	-	-	-	-	-	-	-	-	-	-	-	-	-	PfamID:PF00665.19:rve	Pfam name:Integrase core domain	inference=E_val:5.3e-23,score:81.0,acc:0.97	Gene Ontology codes:GO:0003677,GO:DNA binding
isotig15776	1713	scaffold_8136	1447	2.2e-67	180	5	0.43	0.43	0.47	0.56	270	270	0	0	0	480	1404	368	1290	1	1	0	-	1	4	annot8rGO.isotig15776	Gene Ontology codes:GO:0016020,GO:0050896,GO:0006974,GO:0005886,GO:plasma membrane,GO:response to DNA damage stimulus
-	-	-	-	-	-	-	-	-	-	-	-	-	-	-	-	-	-	-	-	-	-	-	-	-	-	PfamID:PF00665.19:rve	Pfam name:Integrase core domain	inference=E_val:4.5e-23,score:81.3,acc:0.97	Gene Ontology codes:GO:0003677,GO:DNA binding
-	-	-	-	-	-	-	-	-	-	-	-	-	-	-	-	-	-	-	-	-	-	-	-	-	-	PfamID:PF01527.13:Transposase_8	Pfam name:Transposase	inference=E_val:1e-16,score:60.3,acc:0.88	Gene Ontology codes:GO:0003677,GO:0006313,GO:DNA binding,GO:transposition, DNA-mediated
isotig15776	1713	scaffold_12127	1125	1.4e-61	172	4	0.45	0.45	0.43	0.65	245	245	0	0	0	562	1380	90	902	1	1	2	-	2	4	annot8rGO.isotig15776	Gene Ontology codes:GO:0016020,GO:0050896,GO:0006974,GO:0005886,GO:plasma membrane,GO:response to DNA damage stimulus
-	-	-	-	-	-	-	-	-	-	-	-	-	-	-	-	-	-	-	-	-	-	-	-	-	-	PfamID:PF00665.19:rve	Pfam name:Integrase core domain	inference=E_val:4.5e-23,score:81.3,acc:0.97	Gene Ontology codes:GO:0003677,GO:DNA binding
-	-	-	-	-	-	-	-	-	-	-	-	-	-	-	-	-	-	-	-	-	-	-	-	-	-	PfamID:PF01527.13:Transposase_8	Pfam name:Transposase	inference=E_val:1e-16,score:60.3,acc:0.88	Gene Ontology codes:GO:0003677,GO:0006313,GO:DNA binding,GO:transposition, DNA-mediated
isotig15776	1713	scaffold_10389	1218	2e-21	56	4	0.43	0.43	0.17	0.24	99	99	0	0	0	369	1074	467	1200	1	1	0	-	3	4	annot8rGO.isotig15776	Gene Ontology codes:GO:0016020,GO:0050896,GO:0006974,GO:0005886,GO:plasma membrane,GO:response to DNA damage stimulus
-	-	-	-	-	-	-	-	-	-	-	-	-	-	-	-	-	-	-	-	-	-	-	-	-	-	PfamID:PF00665.19:rve	Pfam name:Integrase core domain	inference=E_val:4.5e-23,score:81.3,acc:0.97	Gene Ontology codes:GO:0003677,GO:DNA binding
-	-	-	-	-	-	-	-	-	-	-	-	-	-	-	-	-	-	-	-	-	-	-	-	-	-	PfamID:PF01527.13:Transposase_8	Pfam name:Transposase	inference=E_val:1e-16,score:60.3,acc:0.88	Gene Ontology codes:GO:0003677,GO:0006313,GO:DNA binding,GO:transposition, DNA-mediated
isotig15777	1586	scaffold_8136	1447	2e-67	180	5	0.43	0.43	0.51	0.56	270	270	0	0	0	598	1522	368	1290	1	1	0	-	1	4	annot8rGO.isotig15777	Gene Ontology codes:GO:0016020,GO:0050896,GO:0006974,GO:0005886,GO:plasma membrane,GO:response to DNA damage stimulus
-	-	-	-	-	-	-	-	-	-	-	-	-	-	-	-	-	-	-	-	-	-	-	-	-	-	PfamID:PF01527.13:Transposase_8	Pfam name:Transposase	inference=E_val:1.1e-16,score:60.2,acc:0.88	Gene Ontology codes:GO:0003677,GO:0006313,GO:DNA binding,GO:transposition, DNA-mediated
-	-	-	-	-	-	-	-	-	-	-	-	-	-	-	-	-	-	-	-	-	-	-	-	-	-	PfamID:PF00665.19:rve	Pfam name:Integrase core domain	inference=E_val:4.3e-23,score:81.3,acc:0.97	Gene Ontology codes:GO:0003677,GO:DNA binding
isotig15777	1586	scaffold_12127	1125	1.3e-61	172	4	0.45	0.45	0.46	0.65	245	245	0	0	0	680	1498	90	902	1	1	2	-	2	4	annot8rGO.isotig15777	Gene Ontology codes:GO:0016020,GO:0050896,GO:0006974,GO:0005886,GO:plasma membrane,GO:response to DNA damage stimulus
-	-	-	-	-	-	-	-	-	-	-	-	-	-	-	-	-	-	-	-	-	-	-	-	-	-	PfamID:PF01527.13:Transposase_8	Pfam name:Transposase	inference=E_val:1.1e-16,score:60.2,acc:0.88	Gene Ontology codes:GO:0003677,GO:0006313,GO:DNA binding,GO:transposition, DNA-mediated
-	-	-	-	-	-	-	-	-	-	-	-	-	-	-	-	-	-	-	-	-	-	-	-	-	-	PfamID:PF00665.19:rve	Pfam name:Integrase core domain	inference=E_val:4.3e-23,score:81.3,acc:0.97	Gene Ontology codes:GO:0003677,GO:DNA binding
isotig15778	1468	scaffold_8136	1447	1.9e-67	180	5	0.43	0.43	0.55	0.56	270	270	0	0	0	480	1404	368	1290	1	1	0	-	1	4	annot8rGO.isotig15778	Gene Ontology codes:GO:0016020,GO:0050896,GO:0006974,GO:0005886,GO:plasma membrane,GO:response to DNA damage stimulus
-	-	-	-	-	-	-	-	-	-	-	-	-	-	-	-	-	-	-	-	-	-	-	-	-	-	PfamID:PF00665.19:rve	Pfam name:Integrase core domain	inference=E_val:3.6e-23,score:81.6,acc:0.97	Gene Ontology codes:GO:0003677,GO:DNA binding
-	-	-	-	-	-	-	-	-	-	-	-	-	-	-	-	-	-	-	-	-	-	-	-	-	-	PfamID:PF01527.13:Transposase_8	Pfam name:Transposase	inference=E_val:7.9e-17,score:60.6,acc:0.88	Gene Ontology codes:GO:0003677,GO:0006313,GO:DNA binding,GO:transposition, DNA-mediated
isotig15778	1468	scaffold_12127	1125	1.2e-61	172	4	0.45	0.45	0.5	0.65	245	245	0	0	0	562	1380	90	902	1	1	2	-	2	4	annot8rGO.isotig15778	Gene Ontology codes:GO:0016020,GO:0050896,GO:0006974,GO:0005886,GO:plasma membrane,GO:response to DNA damage stimulus
-	-	-	-	-	-	-	-	-	-	-	-	-	-	-	-	-	-	-	-	-	-	-	-	-	-	PfamID:PF00665.19:rve	Pfam name:Integrase core domain	inference=E_val:3.6e-23,score:81.6,acc:0.97	Gene Ontology codes:GO:0003677,GO:DNA binding
-	-	-	-	-	-	-	-	-	-	-	-	-	-	-	-	-	-	-	-	-	-	-	-	-	-	PfamID:PF01527.13:Transposase_8	Pfam name:Transposase	inference=E_val:7.9e-17,score:60.6,acc:0.88	Gene Ontology codes:GO:0003677,GO:0006313,GO:DNA binding,GO:transposition, DNA-mediated
isotig15778	1468	scaffold_10389	1218	1e-21	56	4	0.43	0.43	0.2	0.24	99	99	0	0	0	369	1074	467	1200	1	1	0	-	3	4	annot8rGO.isotig15778	Gene Ontology codes:GO:0016020,GO:0050896,GO:0006974,GO:0005886,GO:plasma membrane,GO:response to DNA damage stimulus
-	-	-	-	-	-	-	-	-	-	-	-	-	-	-	-	-	-	-	-	-	-	-	-	-	-	PfamID:PF00665.19:rve	Pfam name:Integrase core domain	inference=E_val:3.6e-23,score:81.6,acc:0.97	Gene Ontology codes:GO:0003677,GO:DNA binding
-	-	-	-	-	-	-	-	-	-	-	-	-	-	-	-	-	-	-	-	-	-	-	-	-	-	PfamID:PF01527.13:Transposase_8	Pfam name:Transposase	inference=E_val:7.9e-17,score:60.6,acc:0.88	Gene Ontology codes:GO:0003677,GO:0006313,GO:DNA binding,GO:transposition, DNA-mediated
isotig21893	1102	scaffold_8671	1364	3e-23	86	2	0.48	0.48	0.3	0.24	110	110	0	0	0	761	1102	678	1016	-1	-1	0	-	1	1	annot8rGO.isotig21893	Gene Ontology codes:GO:0016020,GO:0000287,GO:0010608,GO:0009585,GO:0005515,GO:0044119,GO:0004871,GO:0005886,GO:0071111,GO:0020037,GO:0008152,GO:0050789,GO:0009883,GO:0003824,GO:0018298,GO:0005488,GO:magnesium ion binding,GO:growth of symbiont in host cell,GO:heme binding,GO:cyclic-guanylate-specific phosphodiesterase activity,GO:posttranscriptional regulation of gene expression,GO:protein binding…
-	-	-	-	-	-	-	-	-	-	-	-	-	-	-	-	-	-	-	-	-	-	-	-	-	-	annot8rKEGG.isotig21893	KEGG Orthology:K02488	Kegg_pathway:map02020:Two-component system,map04112:Cell cycle - Caulobacter
-	-	-	-	-	-	-	-	-	-	-	-	-	-	-	-	-	-	-	-	-	-	-	-	-	-	PfamID:PF07071.4:DUF1341	Pfam name:Protein of unknown function (DUF1341)	inference=E_val:8.4e-47,score:159.1,acc:0.97
-	-	-	-	-	-	-	-	-	-	-	-	-	-	-	-	-	-	-	-	-	-	-	-	-	-	PfamID:PF07071.4:DUF1341	Pfam name:Protein of unknown function (DUF1341)	inference=E_val:8.4e-47,score:159.1,acc:0.66
-	-	-	-	-	-	-	-	-	-	-	-	-	-	-	-	-	-	-	-	-	-	-	-	-	-	PfamID:PF00563.13:EAL	Pfam name:EAL domain	inference=E_val:7.2e-29,score:100.6,acc:0.85
isotig21956	3524	scaffold_12127	1125	6.9e-42	128	3	0.42	0.42	0.17	0.53	200	200	0	0	0	553	1210	165	824	1	1	2	-	1	4	annot8rGO.isotig21956	Gene Ontology codes:GO:0016020,GO:0005615,GO:0005488,GO:0005515,GO:0050896,GO:0005576,GO:0005886,GO:0006974,GO:protein binding,GO:extracellular space,GO:plasma membrane,GO:response to DNA damage stimulus
-	-	-	-	-	-	-	-	-	-	-	-	-	-	-	-	-	-	-	-	-	-	-	-	-	-	annot8rKEGG.isotig21956	KEGG Orthology:K05874,K05876,K03406,K05877,K05875	Kegg_pathway:map02020:Two-component system,map02030:Bacterial chemotaxis,map02020:Two-component system,map02030:Bacterial chemotaxis,map02020:Two-component system,map02030:Bacterial chemotaxis,map02020:Two-component system,map02030:Bacterial chemotaxis,map02020:Two-component system,map02030:Bacterial chemotaxis
-	-	-	-	-	-	-	-	-	-	-	-	-	-	-	-	-	-	-	-	-	-	-	-	-	-	PfamID:PF00015.14:MCPsignal	Pfam name:Methyl-accepting chemotaxis protein (MCP) signaling domain	inference=E_val:1.9e-41,score:141.6,acc:0.59	Gene Ontology codes:GO:0004871,GO:0016020,GO:signal transducer activity,GO:membrane
-	-	-	-	-	-	-	-	-	-	-	-	-	-	-	-	-	-	-	-	-	-	-	-	-	-	PfamID:PF00015.14:MCPsignal	Pfam name:Methyl-accepting chemotaxis protein (MCP) signaling domain	inference=E_val:1.9e-41,score:141.6,acc:0.48	Gene Ontology codes:GO:0004871,GO:0016020,GO:signal transducer activity,GO:membrane
-	-	-	-	-	-	-	-	-	-	-	-	-	-	-	-	-	-	-	-	-	-	-	-	-	-	PfamID:PF00015.14:MCPsignal	Pfam name:Methyl-accepting chemotaxis protein (MCP) signaling domain	inference=E_val:1.9e-41,score:141.6,acc:0.89	Gene Ontology codes:GO:0004871,GO:0016020,GO:signal transducer activity,GO:membrane
-	-	-	-	-	-	-	-	-	-	-	-	-	-	-	-	-	-	-	-	-	-	-	-	-	-	PfamID:PF08269.4:Cache_2	Pfam name:Cache domain	inference=E_val:1.4e-16,score:59.9,acc:0.93
-	-	-	-	-	-	-	-	-	-	-	-	-	-	-	-	-	-	-	-	-	-	-	-	-	-	PfamID:PF08269.4:Cache_2	Pfam name:Cache domain	inference=E_val:1.4e-16,score:59.9,acc:0.39
-	-	-	-	-	-	-	-	-	-	-	-	-	-	-	-	-	-	-	-	-	-	-	-	-	-	PfamID:PF00672.18:HAMP	Pfam name:HAMP domain	inference=E_val:1.1e-10,score:41.2,acc:0.63	Gene Ontology codes:GO:0004871,GO:0016021,GO:signal transducer activity,GO:integral to membrane
-	-	-	-	-	-	-	-	-	-	-	-	-	-	-	-	-	-	-	-	-	-	-	-	-	-	PfamID:PF00672.18:HAMP	Pfam name:HAMP domain	inference=E_val:1.1e-10,score:41.2,acc:0.94	Gene Ontology codes:GO:0004871,GO:0016021,GO:signal transducer activity,GO:integral to membrane
-	-	-	-	-	-	-	-	-	-	-	-	-	-	-	-	-	-	-	-	-	-	-	-	-	-	PfamID:PF00672.18:HAMP	Pfam name:HAMP domain	inference=E_val:1.1e-10,score:41.2,acc:0.80	Gene Ontology codes:GO:0004871,GO:0016021,GO:signal transducer activity,GO:integral to membrane
-	-	-	-	-	-	-	-	-	-	-	-	-	-	-	-	-	-	-	-	-	-	-	-	-	-	PfamID:PF00672.18:HAMP	Pfam name:HAMP domain	inference=E_val:1.1e-10,score:41.2,acc:0.46	Gene Ontology codes:GO:0004871,GO:0016021,GO:signal transducer activity,GO:integral to membrane
-	-	-	-	-	-	-	-	-	-	-	-	-	-	-	-	-	-	-	-	-	-	-	-	-	-	PfamID:PF00672.18:HAMP	Pfam name:HAMP domain	inference=E_val:1.1e-10,score:41.2,acc:0.68	Gene Ontology codes:GO:0004871,GO:0016021,GO:signal transducer activity,GO:integral to membrane
-	-	-	-	-	-	-	-	-	-	-	-	-	-	-	-	-	-	-	-	-	-	-	-	-	-	PfamID:PF00672.18:HAMP	Pfam name:HAMP domain	inference=E_val:1.1e-10,score:41.2,acc:0.74	Gene Ontology codes:GO:0004871,GO:0016021,GO:signal transducer activity,GO:integral to membrane
-	-	-	-	-	-	-	-	-	-	-	-	-	-	-	-	-	-	-	-	-	-	-	-	-	-	PfamID:PF00672.18:HAMP	Pfam name:HAMP domain	inference=E_val:1.1e-10,score:41.2,acc:0.66	Gene Ontology codes:GO:0004871,GO:0016021,GO:signal transducer activity,GO:integral to membrane
-	-	-	-	-	-	-	-	-	-	-	-	-	-	-	-	-	-	-	-	-	-	-	-	-	-	PfamID:PF00665.19:rve	Pfam name:Integrase core domain	inference=E_val:6.6e-28,score:96.9,acc:0.95	Gene Ontology codes:GO:0003677,GO:DNA binding
-	-	-	-	-	-	-	-	-	-	-	-	-	-	-	-	-	-	-	-	-	-	-	-	-	-	PfamID:PF01527.13:Transposase_8	Pfam name:Transposase	inference=E_val:2e-07,score:30.5,acc:0.78	Gene Ontology codes:GO:0003677,GO:0006313,GO:DNA binding,GO:transposition, DNA-mediated
-	-	-	-	-	-	-	-	-	-	-	-	-	-	-	-	-	-	-	-	-	-	-	-	-	-	PfamID:PF01527.13:Transposase_8	Pfam name:Transposase	inference=E_val:2e-07,score:30.5,acc:0.62	Gene Ontology codes:GO:0003677,GO:0006313,GO:DNA binding,GO:transposition, DNA-mediated
-	-	-	-	-	-	-	-	-	-	-	-	-	-	-	-	-	-	-	-	-	-	-	-	-	-	PfamID:PF10919.1:DUF2699	Pfam name:Protein of unknown function (DUF2699)	inference=E_val:5.3e-08,score:32.6,acc:0.87
isotig21956	3524	scaffold_8136	1447	2e-34	128	6	0.45	0.45	0.15	0.36	175	175	0	0	0	258	1210	236	1188	1	1	0	qs	2	4	annot8rGO.isotig21956	Gene Ontology codes:GO:0016020,GO:0005615,GO:0005488,GO:0005515,GO:0050896,GO:0005576,GO:0005886,GO:0006974,GO:protein binding,GO:extracellular space,GO:plasma membrane,GO:response to DNA damage stimulus
-	-	-	-	-	-	-	-	-	-	-	-	-	-	-	-	-	-	-	-	-	-	-	-	-	-	annot8rKEGG.isotig21956	KEGG Orthology:K05874,K05876,K03406,K05877,K05875	Kegg_pathway:map02020:Two-component system,map02030:Bacterial chemotaxis,map02020:Two-component system,map02030:Bacterial chemotaxis,map02020:Two-component system,map02030:Bacterial chemotaxis,map02020:Two-component system,map02030:Bacterial chemotaxis,map02020:Two-component system,map02030:Bacterial chemotaxis
-	-	-	-	-	-	-	-	-	-	-	-	-	-	-	-	-	-	-	-	-	-	-	-	-	-	PfamID:PF00015.14:MCPsignal	Pfam name:Methyl-accepting chemotaxis protein (MCP) signaling domain	inference=E_val:1.9e-41,score:141.6,acc:0.59	Gene Ontology codes:GO:0004871,GO:0016020,GO:signal transducer activity,GO:membrane
-	-	-	-	-	-	-	-	-	-	-	-	-	-	-	-	-	-	-	-	-	-	-	-	-	-	PfamID:PF00015.14:MCPsignal	Pfam name:Methyl-accepting chemotaxis protein (MCP) signaling domain	inference=E_val:1.9e-41,score:141.6,acc:0.48	Gene Ontology codes:GO:0004871,GO:0016020,GO:signal transducer activity,GO:membrane
-	-	-	-	-	-	-	-	-	-	-	-	-	-	-	-	-	-	-	-	-	-	-	-	-	-	PfamID:PF00015.14:MCPsignal	Pfam name:Methyl-accepting chemotaxis protein (MCP) signaling domain	inference=E_val:1.9e-41,score:141.6,acc:0.89	Gene Ontology codes:GO:0004871,GO:0016020,GO:signal transducer activity,GO:membrane
-	-	-	-	-	-	-	-	-	-	-	-	-	-	-	-	-	-	-	-	-	-	-	-	-	-	PfamID:PF08269.4:Cache_2	Pfam name:Cache domain	inference=E_val:1.4e-16,score:59.9,acc:0.93
-	-	-	-	-	-	-	-	-	-	-	-	-	-	-	-	-	-	-	-	-	-	-	-	-	-	PfamID:PF08269.4:Cache_2	Pfam name:Cache domain	inference=E_val:1.4e-16,score:59.9,acc:0.39
-	-	-	-	-	-	-	-	-	-	-	-	-	-	-	-	-	-	-	-	-	-	-	-	-	-	PfamID:PF00672.18:HAMP	Pfam name:HAMP domain	inference=E_val:1.1e-10,score:41.2,acc:0.63	Gene Ontology codes:GO:0004871,GO:0016021,GO:signal transducer activity,GO:integral to membrane
-	-	-	-	-	-	-	-	-	-	-	-	-	-	-	-	-	-	-	-	-	-	-	-	-	-	PfamID:PF00672.18:HAMP	Pfam name:HAMP domain	inference=E_val:1.1e-10,score:41.2,acc:0.94	Gene Ontology codes:GO:0004871,GO:0016021,GO:signal transducer activity,GO:integral to membrane
-	-	-	-	-	-	-	-	-	-	-	-	-	-	-	-	-	-	-	-	-	-	-	-	-	-	PfamID:PF00672.18:HAMP	Pfam name:HAMP domain	inference=E_val:1.1e-10,score:41.2,acc:0.80	Gene Ontology codes:GO:0004871,GO:0016021,GO:signal transducer activity,GO:integral to membrane
-	-	-	-	-	-	-	-	-	-	-	-	-	-	-	-	-	-	-	-	-	-	-	-	-	-	PfamID:PF00672.18:HAMP	Pfam name:HAMP domain	inference=E_val:1.1e-10,score:41.2,acc:0.46	Gene Ontology codes:GO:0004871,GO:0016021,GO:signal transducer activity,GO:integral to membrane
-	-	-	-	-	-	-	-	-	-	-	-	-	-	-	-	-	-	-	-	-	-	-	-	-	-	PfamID:PF00672.18:HAMP	Pfam name:HAMP domain	inference=E_val:1.1e-10,score:41.2,acc:0.68	Gene Ontology codes:GO:0004871,GO:0016021,GO:signal transducer activity,GO:integral to membrane
-	-	-	-	-	-	-	-	-	-	-	-	-	-	-	-	-	-	-	-	-	-	-	-	-	-	PfamID:PF00672.18:HAMP	Pfam name:HAMP domain	inference=E_val:1.1e-10,score:41.2,acc:0.74	Gene Ontology codes:GO:0004871,GO:0016021,GO:signal transducer activity,GO:integral to membrane
-	-	-	-	-	-	-	-	-	-	-	-	-	-	-	-	-	-	-	-	-	-	-	-	-	-	PfamID:PF00672.18:HAMP	Pfam name:HAMP domain	inference=E_val:1.1e-10,score:41.2,acc:0.66	Gene Ontology codes:GO:0004871,GO:0016021,GO:signal transducer activity,GO:integral to membrane
-	-	-	-	-	-	-	-	-	-	-	-	-	-	-	-	-	-	-	-	-	-	-	-	-	-	PfamID:PF00665.19:rve	Pfam name:Integrase core domain	inference=E_val:6.6e-28,score:96.9,acc:0.95	Gene Ontology codes:GO:0003677,GO:DNA binding
-	-	-	-	-	-	-	-	-	-	-	-	-	-	-	-	-	-	-	-	-	-	-	-	-	-	PfamID:PF01527.13:Transposase_8	Pfam name:Transposase	inference=E_val:2e-07,score:30.5,acc:0.78	Gene Ontology codes:GO:0003677,GO:0006313,GO:DNA binding,GO:transposition, DNA-mediated
-	-	-	-	-	-	-	-	-	-	-	-	-	-	-	-	-	-	-	-	-	-	-	-	-	-	PfamID:PF01527.13:Transposase_8	Pfam name:Transposase	inference=E_val:2e-07,score:30.5,acc:0.62	Gene Ontology codes:GO:0003677,GO:0006313,GO:DNA binding,GO:transposition, DNA-mediated
-	-	-	-	-	-	-	-	-	-	-	-	-	-	-	-	-	-	-	-	-	-	-	-	-	-	PfamID:PF10919.1:DUF2699	Pfam name:Protein of unknown function (DUF2699)	inference=E_val:5.3e-08,score:32.6,acc:0.87
isotig21957	1769	scaffold_12127	1125	3.3e-42	128	3	0.42	0.42	0.34	0.53	200	200	0	0	0	553	1210	165	824	1	1	2	-	1	4	annot8rGO.isotig21957	Gene Ontology codes:GO:0016020,GO:0050896,GO:0006974,GO:0005886,GO:plasma membrane,GO:response to DNA damage stimulus
-	-	-	-	-	-	-	-	-	-	-	-	-	-	-	-	-	-	-	-	-	-	-	-	-	-	PfamID:PF00665.19:rve	Pfam name:Integrase core domain	inference=E_val:2.3e-28,score:98.4,acc:0.95	Gene Ontology codes:GO:0003677,GO:DNA binding
-	-	-	-	-	-	-	-	-	-	-	-	-	-	-	-	-	-	-	-	-	-	-	-	-	-	PfamID:PF01527.13:Transposase_8	Pfam name:Transposase	inference=E_val:4.6e-08,score:32.5,acc:0.77	Gene Ontology codes:GO:0003677,GO:0006313,GO:DNA binding,GO:transposition, DNA-mediated
-	-	-	-	-	-	-	-	-	-	-	-	-	-	-	-	-	-	-	-	-	-	-	-	-	-	PfamID:PF10919.1:DUF2699	Pfam name:Protein of unknown function (DUF2699)	inference=E_val:2e-08,score:34.0,acc:0.87
isotig21957	1769	scaffold_8136	1447	1.2e-35	128	6	0.45	0.45	0.3	0.36	175	175	0	0	0	258	1210	236	1188	1	1	0	qs	2	4	annot8rGO.isotig21957	Gene Ontology codes:GO:0016020,GO:0050896,GO:0006974,GO:0005886,GO:plasma membrane,GO:response to DNA damage stimulus
-	-	-	-	-	-	-	-	-	-	-	-	-	-	-	-	-	-	-	-	-	-	-	-	-	-	PfamID:PF00665.19:rve	Pfam name:Integrase core domain	inference=E_val:2.3e-28,score:98.4,acc:0.95	Gene Ontology codes:GO:0003677,GO:DNA binding
-	-	-	-	-	-	-	-	-	-	-	-	-	-	-	-	-	-	-	-	-	-	-	-	-	-	PfamID:PF01527.13:Transposase_8	Pfam name:Transposase	inference=E_val:4.6e-08,score:32.5,acc:0.77	Gene Ontology codes:GO:0003677,GO:0006313,GO:DNA binding,GO:transposition, DNA-mediated
-	-	-	-	-	-	-	-	-	-	-	-	-	-	-	-	-	-	-	-	-	-	-	-	-	-	PfamID:PF10919.1:DUF2699	Pfam name:Protein of unknown function (DUF2699)	inference=E_val:2e-08,score:34.0,acc:0.87
isotig21958	2650	scaffold_13545	1065	7.1e-26	120	4	0.61	0.61	0.07	0.18	65	65	0	0	0	2237	2433	24	220	-1	-1	2	-	1	1	annot8rGO.isotig21958	Gene Ontology codes:GO:0005515,GO:0005488,GO:protein binding
-	-	-	-	-	-	-	-	-	-	-	-	-	-	-	-	-	-	-	-	-	-	-	-	-	-	PfamID:PF06958.5:Pyocin_S	Pfam name:S-type Pyocin	inference=E_val:5.8e-29,score:100.6,acc:0.96	Gene Ontology codes:GO:0005102,GO:0009617,GO:receptor binding,GO:response to bacterium
-	-	-	-	-	-	-	-	-	-	-	-	-	-	-	-	-	-	-	-	-	-	-	-	-	-	PfamID:PF11429.1:Colicin_D	Pfam name:Colicin D	inference=E_val:2.9e-20,score:71.9,acc:0.95
isotig21959	2610	scaffold_13545	1065	1e-62	242	6	0.79	0.79	0.14	0.35	123	123	0	0	0	2237	2607	24	394	1	1	1	-	1	1	annot8rGO.isotig21959	Gene Ontology codes:GO:0005515,GO:0005488,GO:protein binding
-	-	-	-	-	-	-	-	-	-	-	-	-	-	-	-	-	-	-	-	-	-	-	-	-	-	PfamID:PF06958.5:Pyocin_S	Pfam name:S-type Pyocin	inference=E_val:2.8e-30,score:104.9,acc:0.97	Gene Ontology codes:GO:0005102,GO:0009617,GO:receptor binding,GO:response to bacterium
isotig21970	2626	scaffold_8671	1364	7.8e-61	187	6	0.43	0.43	0.3	0.57	261	261	0	0	0	1705	2544	525	1364	1	-1	0	-	1	1	annot8rGO.isotig21970	Gene Ontology codes:GO:0016020,GO:0000287,GO:0010608,GO:0009585,GO:0005515,GO:0044119,GO:0004871,GO:0005886,GO:0071111,GO:0020037,GO:0008152,GO:0050789,GO:0042802,GO:0009883,GO:0003824,GO:0005488,GO:0018298,GO:0051271,GO:magnesium ion binding,GO:growth of symbiont in host cell,GO:heme binding,GO:cyclic-guanylate-specific phosphodiesterase activity,GO:posttranscriptional regulation of gene express…
-	-	-	-	-	-	-	-	-	-	-	-	-	-	-	-	-	-	-	-	-	-	-	-	-	-	annot8rKEGG.isotig21970	KEGG Orthology:K02488	Kegg_pathway:map02020:Two-component system,map04112:Cell cycle - Caulobacter
-	-	-	-	-	-	-	-	-	-	-	-	-	-	-	-	-	-	-	-	-	-	-	-	-	-	PfamID:PF00563.13:EAL	Pfam name:EAL domain	inference=E_val:4.5e-53,score:179.8,acc:0.95
-	-	-	-	-	-	-	-	-	-	-	-	-	-	-	-	-	-	-	-	-	-	-	-	-	-	PfamID:PF00990.14:GGDEF	Pfam name:GGDEF domain	inference=E_val:2.6e-44,score:150.3,acc:0.97
-	-	-	-	-	-	-	-	-	-	-	-	-	-	-	-	-	-	-	-	-	-	-	-	-	-	PfamID:PF08448.3:PAS_4	Pfam name:PAS fold	inference=E_val:6.9e-07,score:28.9,acc:0.91
-	-	-	-	-	-	-	-	-	-	-	-	-	-	-	-	-	-	-	-	-	-	-	-	-	-	PfamID:PF08448.3:PAS_4	Pfam name:PAS fold	inference=E_val:6.9e-07,score:28.9,acc:0.76
-	-	-	-	-	-	-	-	-	-	-	-	-	-	-	-	-	-	-	-	-	-	-	-	-	-	PfamID:PF00989.17:PAS	Pfam name:PAS fold	inference=E_val:2.6e-06,score:26.9,acc:0.72	Gene Ontology codes:GO:0006355,GO:regulation of transcription, DNA-dependent
-	-	-	-	-	-	-	-	-	-	-	-	-	-	-	-	-	-	-	-	-	-	-	-	-	-	PfamID:PF00989.17:PAS	Pfam name:PAS fold	inference=E_val:2.6e-06,score:26.9,acc:0.86	Gene Ontology codes:GO:0006355,GO:regulation of transcription, DNA-dependent
isotig22790	1683	scaffold_12895	1090	1.2e-170	337	20	0.79	0.78	0.61	0.95	342	344	0	0	0	519	1595	1	1089	1	-1	2	q	1	1	annot8rGO.isotig22790	Gene Ontology codes:GO:0018339,GO:0008152,GO:0050497,GO:0051539,GO:0016740,GO:0005488,GO:peptidyl-L-beta-methylthioaspartic acid biosynthetic process from peptidyl-aspartic acid,GO:transferase activity,GO:4 iron
-	-	-	-	-	-	-	-	-	-	-	-	-	-	-	-	-	-	-	-	-	-	-	-	-	-	PfamID:PF00239.14:Resolvase	Pfam name:Resolvase, N terminal domain	inference=E_val:1e-15,score:57.5,acc:0.86	Gene Ontology codes:GO:0000150,GO:0006310,GO:recombinase activity,GO:DNA recombination
-	-	-	-	-	-	-	-	-	-	-	-	-	-	-	-	-	-	-	-	-	-	-	-	-	-	PfamID:PF07508.6:Recombinase	Pfam name:Recombinase	inference=E_val:4.2e-07,score:29.8,acc:0.91
-	-	-	-	-	-	-	-	-	-	-	-	-	-	-	-	-	-	-	-	-	-	-	-	-	-	PfamID:PF00919.13:UPF0004	Pfam name:Uncharacterized protein family UPF0004	inference=E_val:6.7e-19,score:67.2,acc:0.89	Gene Ontology codes:GO:0003824,GO:0009451,GO:catalytic activity,GO:RNA modification
isotig22791	1274	scaffold_12895	1090	6.9e-94	224	16	0.75	0.74	0.5	0.58	210	212	0	0	0	484	1186	1	715	1	-1	2	q	1	1	PfamID:PF07508.6:Recombinase	Pfam name:Recombinase	inference=E_val:3e-07,score:30.2,acc:0.91
isotig25941	666	scaffold_7073	1715	4.1e-51	122	8	0.74	0.74	0.3	0.12	66	66	0	0	0	1	524	575	1110	1	1	0	-	1	1	annot8rGO.isotig25941	Gene Ontology codes:GO:0016020,GO:0006810,GO:0046618,GO:0042493,GO:0005515,GO:0015307,GO:0050896,GO:0005488,GO:0005215,GO:0006855,GO:drug:hydrogen antiporter activity,GO:drug export,GO:protein binding,GO:drug transmembrane transport,GO:transporter activity,GO:response to drug,GO:membrane
-	-	-	-	-	-	-	-	-	-	-	-	-	-	-	-	-	-	-	-	-	-	-	-	-	-	PfamID:PF00873.12:ACR_tran	Pfam name:AcrB/AcrD/AcrF family	inference=E_val:2.3e-22,score:78.0,acc:0.98	Gene Ontology codes:GO:0005215,GO:0016020,GO:transporter activity,GO:membrane
isotig29245	5398	scaffold_13511	1065	1.8e-57	134	3	0.34	0.34	0.15	0.76	270	271	0	0	0	347	1281	119	1062	-1	-1	2	qs	1	1	annot8rGO.isotig29245	Gene Ontology codes:GO:0005515,GO:0050896,GO:0005488,GO:0006974,GO:protein binding,GO:response to DNA damage stimulus
-	-	-	-	-	-	-	-	-	-	-	-	-	-	-	-	-	-	-	-	-	-	-	-	-	-	PfamID:PF00580.14:UvrD-helicase	Pfam name:UvrD/REP helicase	inference=E_val:3.2e-15,score:55.5,acc:0.86	Gene Ontology codes:GO:0003677,GO:0005524,GO:DNA binding,GO:ATP binding
-	-	-	-	-	-	-	-	-	-	-	-	-	-	-	-	-	-	-	-	-	-	-	-	-	-	PfamID:PF00580.14:UvrD-helicase	Pfam name:UvrD/REP helicase	inference=E_val:3.2e-15,score:55.5,acc:0.74	Gene Ontology codes:GO:0003677,GO:0005524,GO:DNA binding,GO:ATP binding
-	-	-	-	-	-	-	-	-	-	-	-	-	-	-	-	-	-	-	-	-	-	-	-	-	-	PfamID:PF01443.11:Viral_helicase1	Pfam name:Viral (Superfamily 1) RNA helicase	inference=E_val:5.1e-08,score:32.4,acc:0.64	Gene Ontology codes:GO:0004386,GO:helicase activity
-	-	-	-	-	-	-	-	-	-	-	-	-	-	-	-	-	-	-	-	-	-	-	-	-	-	PfamID:PF01443.11:Viral_helicase1	Pfam name:Viral (Superfamily 1) RNA helicase	inference=E_val:5.1e-08,score:32.4,acc:0.60	Gene Ontology codes:GO:0004386,GO:helicase activity
-	-	-	-	-	-	-	-	-	-	-	-	-	-	-	-	-	-	-	-	-	-	-	-	-	-	PfamID:PF01443.11:Viral_helicase1	Pfam name:Viral (Superfamily 1) RNA helicase	inference=E_val:5.1e-08,score:32.4,acc:0.78	Gene Ontology codes:GO:0004386,GO:helicase activity
-	-	-	-	-	-	-	-	-	-	-	-	-	-	-	-	-	-	-	-	-	-	-	-	-	-	PfamID:PF00665.19:rve	Pfam name:Integrase core domain	inference=E_val:3.3e-19,score:68.8,acc:0.93	Gene Ontology codes:GO:0003677,GO:DNA binding
-	-	-	-	-	-	-	-	-	-	-	-	-	-	-	-	-	-	-	-	-	-	-	-	-	-	PfamID:PF01527.13:Transposase_8	Pfam name:Transposase	inference=E_val:1.7e-18,score:66.0,acc:0.97	Gene Ontology codes:GO:0003677,GO:0006313,GO:DNA binding,GO:transposition, DNA-mediated
isotig30375	1929	scaffold_7931	1486	4e-68	205	7	0.47	0.47	0.38	0.5	247	247	0	0	0	62	1454	3	1216	1	-1	2	-	1	1	PfamID:PF01527.13:Transposase_8	Pfam name:Transposase	inference=E_val:2.6e-15,score:55.8,acc:0.88	Gene Ontology codes:GO:0003677,GO:0006313,GO:DNA binding,GO:transposition, DNA-mediated
-	-	-	-	-	-	-	-	-	-	-	-	-	-	-	-	-	-	-	-	-	-	-	-	-	-	PfamID:PF01527.13:Transposase_8	Pfam name:Transposase	inference=E_val:2.6e-15,score:55.8,acc:0.79	Gene Ontology codes:GO:0003677,GO:0006313,GO:DNA binding,GO:transposition, DNA-mediated
-	-	-	-	-	-	-	-	-	-	-	-	-	-	-	-	-	-	-	-	-	-	-	-	-	-	PfamID:PF02195.11:ParBc	Pfam name:ParB-like nuclease domain	inference=E_val:4.3e-06,score:26.4,acc:0.87	Gene Ontology codes:GO:0003677,GO:DNA binding
-	-	-	-	-	-	-	-	-	-	-	-	-	-	-	-	-	-	-	-	-	-	-	-	-	-	PfamID:PF02195.11:ParBc	Pfam name:ParB-like nuclease domain	inference=E_val:4.3e-06,score:26.4,acc:0.82	Gene Ontology codes:GO:0003677,GO:DNA binding
-	-	-	-	-	-	-	-	-	-	-	-	-	-	-	-	-	-	-	-	-	-	-	-	-	-	PfamID:PF00665.19:rve	Pfam name:Integrase core domain	inference=E_val:1.5e-21,score:76.4,acc:0.87	Gene Ontology codes:GO:0003677,GO:DNA binding
-	-	-	-	-	-	-	-	-	-	-	-	-	-	-	-	-	-	-	-	-	-	-	-	-	-	PfamID:PF00665.19:rve	Pfam name:Integrase core domain	inference=E_val:1.5e-21,score:76.4,acc:0.91	Gene Ontology codes:GO:0003677,GO:DNA binding
isotig31003	1667	scaffold_10612	1203	3.1e-24	112	4	0.5	0.5	0.2	0.28	112	112	0	0	0	476	1450	672	1200	-1	1	0	-	1	1	PfamID:PF05840.6:Phage_GPA	Pfam name:Bacteriophage replication gene A protein (GPA)	inference=E_val:9.1e-42,score:142.2,acc:0.89	Gene Ontology codes:GO:0016788,GO:hydrolase activity, acting on ester bonds
isotig32232	1426	scaffold_558	34198	2.8e-25	86	3	0.36	0.36	0.4	0.02	192	192	0	0	0	35	808	27	797	-1	1	2	-	1	1	PfamID:PF00126.20:HTH_1	Pfam name:Bacterial regulatory helix-turn-helix protein, lysR family	inference=E_val:1.9e-20,score:72.0,acc:0.98	Gene Ontology codes:GO:0003700,GO:transcription factor activity
-	-	-	-	-	-	-	-	-	-	-	-	-	-	-	-	-	-	-	-	-	-	-	-	-	-	PfamID:PF03401.7:Bug	Pfam name:Tripartite tricarboxylate transporter family receptor	inference=E_val:2.5e-64,score:216.5,acc:0.97	Gene Ontology codes:GO:0030288,GO:outer membrane-bounded periplasmic space
isotig32717	1364	scaffold_2805	7210	2e-35	130	4	0.61	0.61	0.17	0.03	75	75	0	0	0	2	282	5806	6086	1	-1	2	-	1	1	PfamID:PF12040.1:DUF3526	Pfam name:Domain of unknown function (DUF3526)	inference=E_val:5e-13,score:49.1,acc:0.62
-	-	-	-	-	-	-	-	-	-	-	-	-	-	-	-	-	-	-	-	-	-	-	-	-	-	PfamID:PF12040.1:DUF3526	Pfam name:Domain of unknown function (DUF3526)	inference=E_val:5e-13,score:49.1,acc:0.89
-	-	-	-	-	-	-	-	-	-	-	-	-	-	-	-	-	-	-	-	-	-	-	-	-	-	PfamID:PF12040.1:DUF3526	Pfam name:Domain of unknown function (DUF3526)	inference=E_val:5e-13,score:49.1,acc:0.96
isotig34658	1190	scaffold_9465	1285	1.8e-25	78	2	0.38	0.38	0.47	0.43	186	186	0	0	0	350	1096	501	1241	-1	1	2	-	1	1	annot8rGO.isotig34658	Gene Ontology codes:GO:0050789,GO:0005622,GO:0006351,GO:0006139,GO:0016566,GO:0005488,GO:0005515,GO:0006350,GO:0005829,GO:0043565,GO:0050896,GO:0032582,GO:0003700,GO:0006974,GO:cytosol,GO:protein binding,GO:sequence-specific DNA binding,GO:negative regulation of gene-specific transcription,GO:sequence-specific DNA binding transcription factor activity,GO:response to DNA damage stimulus,GO:transcr…
-	-	-	-	-	-	-	-	-	-	-	-	-	-	-	-	-	-	-	-	-	-	-	-	-	-	PfamID:PF00532.14:Peripla_BP_1	Pfam name:family	inference=E_val:1.5e-25,score:89.6,acc:0.89
-	-	-	-	-	-	-	-	-	-	-	-	-	-	-	-	-	-	-	-	-	-	-	-	-	-	PfamID:PF00356.14:LacI	Pfam name:Bacterial regulatory proteins, lacI family	inference=E_val:1.2e-19,score:69.3,acc:0.98	Gene Ontology codes:GO:0003700,GO:0005622,GO:transcription factor activity,GO:intracellular
isotig35840	1110	scaffold_9949	1245	1.1e-22	108	2	0.52	0.52	0.26	0.23	97	97	0	0	0	54	344	934	1224	1	-1	0	-	1	1	annot8rGO.isotig35840	Gene Ontology codes:GO:0016020,GO:0005524,GO:0004386,GO:0008854,GO:0009338,GO:0005623,GO:0005829,GO:0050896,GO:0005886,GO:0006974,GO:0005622,GO:0003824,GO:0006139,GO:0005488,GO:0005618,GO:0006310,GO:exodeoxyribonuclease V complex,GO:helicase activity,GO:response to DNA damage stimulus,GO:ATP binding,GO:cytosol,GO:cell wall,GO:plasma membrane,GO:DNA recombination,GO:exodeoxyribonuclease V activity
-	-	-	-	-	-	-	-	-	-	-	-	-	-	-	-	-	-	-	-	-	-	-	-	-	-	annot8rKEGG.isotig35840	KEGG Orthology:K03581	Kegg_pathway:map03440:Homologous recombination
-	-	-	-	-	-	-	-	-	-	-	-	-	-	-	-	-	-	-	-	-	-	-	-	-	-	PfamID:PF01443.11:Viral_helicase1	Pfam name:Viral (Superfamily 1) RNA helicase	inference=E_val:1.6e-07,score:30.8,acc:0.81	Gene Ontology codes:GO:0004386,GO:helicase activity
isotig38834	953	scaffold_15290	1000	1.1e-32	61	4	0.36	0.36	0.33	0.32	105	105	0	0	0	26	696	165	909	-1	-1	2	qs	1	1	PfamID:PF02603.9:Hpr_kinase_N	Pfam name:HPr Serine kinase N terminus	inference=E_val:2.2e-26,score:91.7,acc:0.97	Gene Ontology codes:GO:0000155,GO:0005524,GO:0006109,GO:two-component sensor activity,GO:ATP binding,GO:regulation of carbohydrate metabolic process
-	-	-	-	-	-	-	-	-	-	-	-	-	-	-	-	-	-	-	-	-	-	-	-	-	-	PfamID:PF00359.15:PTS_EIIA_2	Pfam name:Phosphoenolpyruvate-dependent sugar phosphotransferase system, EIIA 2	inference=E_val:2.3e-28,score:98.3,acc:0.94	Gene Ontology codes:GO:0005351,GO:0009401,GO:sugar:hydrogen symporter activity,GO:phosphoenolpyruvate-dependent sugar phosphotransferase system
isotig38885	951	scaffold_8671	1364	1.3e-23	90	2	0.36	0.36	0.66	0.46	210	210	0	0	0	100	777	378	1052	1	-1	0	-	1	1	annot8rGO.isotig38885	Gene Ontology codes:GO:0016020,GO:0000287,GO:0010608,GO:0009585,GO:0005515,GO:0044119,GO:0004871,GO:0005886,GO:0071111,GO:0020037,GO:0008152,GO:0050789,GO:0009883,GO:0003824,GO:0018298,GO:0005488,GO:magnesium ion binding,GO:growth of symbiont in host cell,GO:heme binding,GO:cyclic-guanylate-specific phosphodiesterase activity,GO:posttranscriptional regulation of gene expression,GO:protein binding…
-	-	-	-	-	-	-	-	-	-	-	-	-	-	-	-	-	-	-	-	-	-	-	-	-	-	annot8rKEGG.isotig38885	KEGG Orthology:K02488	Kegg_pathway:map02020:Two-component system,map04112:Cell cycle - Caulobacter
-	-	-	-	-	-	-	-	-	-	-	-	-	-	-	-	-	-	-	-	-	-	-	-	-	-	PfamID:PF00563.13:EAL	Pfam name:EAL domain	inference=E_val:1.9e-53,score:181.0,acc:0.95
isotig42869	804	scaffold_13270	1075	6e-27	84	2	0.41	0.41	0.59	0.44	157	157	0	0	0	1	531	449	979	-1	-1	0	-	1	1	PfamID:PF01554.11:MatE	Pfam name:MatE	inference=E_val:8e-20,score:70.7,acc:0.90	Gene Ontology codes:GO:0015238,GO:0006855,GO:0016020,GO:drug transmembrane transporter activity,GO:drug transmembrane transport,GO:membrane
-	-	-	-	-	-	-	-	-	-	-	-	-	-	-	-	-	-	-	-	-	-	-	-	-	-	PfamID:PF01554.11:MatE	Pfam name:MatE	inference=E_val:8e-20,score:70.7,acc:0.46	Gene Ontology codes:GO:0015238,GO:0006855,GO:0016020,GO:drug transmembrane transporter activity,GO:drug transmembrane transport,GO:membrane
-	-	-	-	-	-	-	-	-	-	-	-	-	-	-	-	-	-	-	-	-	-	-	-	-	-	PfamID:PF01554.11:MatE	Pfam name:MatE	inference=E_val:8e-20,score:70.7,acc:0.98	Gene Ontology codes:GO:0015238,GO:0006855,GO:0016020,GO:drug transmembrane transporter activity,GO:drug transmembrane transport,GO:membrane
isotig46752	682	scaffold_461	167649	1.1e-22	107	1	0.37	0.37	0.54	0	123	123	0	0	0	191	559	137770	138138	-1	-1	0	-	1	2	annot8rKEGG.isotig46752	KEGG Orthology:K03703	Kegg_pathway:map03420:Nucleotide excision repair
-	-	-	-	-	-	-	-	-	-	-	-	-	-	-	-	-	-	-	-	-	-	-	-	-	-	PfamID:PF03401.7:Bug	Pfam name:Tripartite tricarboxylate transporter family receptor	inference=E_val:3.1e-46,score:157.2,acc:0.98	Gene Ontology codes:GO:0030288,GO:outer membrane-bounded periplasmic space
-	-	-	-	-	-	-	-	-	-	-	-	-	-	-	-	-	-	-	-	-	-	-	-	-	-	PfamID:PF01541.17:GIY-YIG	Pfam name:GIY-YIG catalytic domain	inference=E_val:5.9e-06,score:26.2,acc:0.95	Gene Ontology codes:GO:0004518,GO:0005622,GO:nuclease activity,GO:intracellular
isotig48811	629	scaffold_13545	1065	5e-35	78	4	0.49	0.49	0.52	0.31	109	109	0	0	0	83	628	401	956	-1	1	2	-	1	1	annot8rGO.isotig48811	Gene Ontology codes:GO:0005515,GO:0005488,GO:protein binding
-	-	-	-	-	-	-	-	-	-	-	-	-	-	-	-	-	-	-	-	-	-	-	-	-	-	PfamID:PF01320.11:Colicin_Pyocin	Pfam name:Colicin immunity protein / pyocin immunity protein	inference=E_val:9e-31,score:105.2,acc:0.94	Gene Ontology codes:GO:0015643,GO:toxin binding
isotig49459	609	scaffold_8671	1364	6.9e-30	79	6	0.42	0.42	0.79	0.36	161	163	0	0	0	4	510	732	1238	-1	-1	0	qs	1	1	annot8rGO.isotig49459	Gene Ontology codes:GO:0016020,GO:0000287,GO:0010608,GO:0009585,GO:0005515,GO:0044119,GO:0004871,GO:0005886,GO:0071111,GO:0020037,GO:0008152,GO:0050789,GO:0009883,GO:0003824,GO:0018298,GO:0005488,GO:magnesium ion binding,GO:growth of symbiont in host cell,GO:heme binding,GO:cyclic-guanylate-specific phosphodiesterase activity,GO:posttranscriptional regulation of gene expression,GO:protein binding…
-	-	-	-	-	-	-	-	-	-	-	-	-	-	-	-	-	-	-	-	-	-	-	-	-	-	annot8rKEGG.isotig49459	KEGG Orthology:K02488	Kegg_pathway:map02020:Two-component system,map04112:Cell cycle - Caulobacter
-	-	-	-	-	-	-	-	-	-	-	-	-	-	-	-	-	-	-	-	-	-	-	-	-	-	PfamID:PF00563.13:EAL	Pfam name:EAL domain	inference=E_val:8.5e-27,score:93.8,acc:0.56
-	-	-	-	-	-	-	-	-	-	-	-	-	-	-	-	-	-	-	-	-	-	-	-	-	-	PfamID:PF00563.13:EAL	Pfam name:EAL domain	inference=E_val:8.5e-27,score:93.8,acc:0.94
-	-	-	-	-	-	-	-	-	-	-	-	-	-	-	-	-	-	-	-	-	-	-	-	-	-	PfamID:PF00990.14:GGDEF	Pfam name:GGDEF domain	inference=E_val:1.3e-09,score:37.5,acc:0.93
-	-	-	-	-	-	-	-	-	-	-	-	-	-	-	-	-	-	-	-	-	-	-	-	-	-	PfamID:PF00990.14:GGDEF	Pfam name:GGDEF domain	inference=E_val:1.3e-09,score:37.5,acc:0.85
isotig50223	579	scaffold_461	167649	1.5e-61	145	14	0.68	0.68	1	0	193	194	0	0	0	1	579	144508	145092	1	-1	1	qs	1	1	PfamID:PF02737.11:3HCDH_N	Pfam name:3-hydroxyacyl-CoA dehydrogenase, NAD binding domain	inference=E_val:1.6e-25,score:89.5,acc:0.92	Gene Ontology codes:GO:0016491,GO:oxidoreductase activity
isotig50703	579	scaffold_8671	1364	2.9e-24	107	5	0.55	0.55	0.5	0.21	96	96	0	0	0	24	532	675	1336	1	-1	0	-	1	1	annot8rGO.isotig50703	Gene Ontology codes:GO:0016020,GO:0000287,GO:0010608,GO:0009585,GO:0005515,GO:0044119,GO:0004871,GO:0005886,GO:0071111,GO:0020037,GO:0008152,GO:0050789,GO:0009883,GO:0003824,GO:0018298,GO:0005488,GO:magnesium ion binding,GO:growth of symbiont in host cell,GO:heme binding,GO:cyclic-guanylate-specific phosphodiesterase activity,GO:posttranscriptional regulation of gene expression,GO:protein binding…
-	-	-	-	-	-	-	-	-	-	-	-	-	-	-	-	-	-	-	-	-	-	-	-	-	-	annot8rKEGG.isotig50703	KEGG Orthology:K02488	Kegg_pathway:map02020:Two-component system,map04112:Cell cycle - Caulobacter
-	-	-	-	-	-	-	-	-	-	-	-	-	-	-	-	-	-	-	-	-	-	-	-	-	-	PfamID:PF00563.13:EAL	Pfam name:EAL domain	inference=E_val:4.6e-30,score:104.5,acc:0.92
isotig52184	547	scaffold_558	34198	1.2e-21	97	5	0.44	0.44	0.89	0.01	162	160	0	0	0	56	542	116	596	1	1	2	qs	1	1	PfamID:PF03401.7:Bug	Pfam name:Tripartite tricarboxylate transporter family receptor	inference=E_val:7.7e-37,score:126.3,acc:0.93	Gene Ontology codes:GO:0030288,GO:outer membrane-bounded periplasmic space
isotig53925	518	scaffold_8671	1364	5.8e-32	81	4	0.54	0.54	0.77	0.29	132	132	0	0	0	1	429	603	1028	-1	-1	0	-	1	1	annot8rGO.isotig53925	Gene Ontology codes:GO:0016020,GO:0000287,GO:0010608,GO:0009585,GO:0005515,GO:0044119,GO:0004871,GO:0005886,GO:0071111,GO:0020037,GO:0008152,GO:0050789,GO:0009883,GO:0003824,GO:0018298,GO:0005488,GO:magnesium ion binding,GO:growth of symbiont in host cell,GO:heme binding,GO:cyclic-guanylate-specific phosphodiesterase activity,GO:posttranscriptional regulation of gene expression,GO:protein binding…
-	-	-	-	-	-	-	-	-	-	-	-	-	-	-	-	-	-	-	-	-	-	-	-	-	-	annot8rKEGG.isotig53925	KEGG Orthology:K02488	Kegg_pathway:map02020:Two-component system,map04112:Cell cycle - Caulobacter
-	-	-	-	-	-	-	-	-	-	-	-	-	-	-	-	-	-	-	-	-	-	-	-	-	-	PfamID:PF00563.13:EAL	Pfam name:EAL domain	inference=E_val:8.6e-39,score:133.1,acc:0.93
isotig54661	511	scaffold_2323	7514	1.6e-27	122	2	0.4	0.4	0.87	0.06	148	148	0	0	0	41	488	6411	6858	-1	1	0	-	1	1	annot8rGO.isotig54661	Gene Ontology codes:GO:0046677,GO:0016020,GO:0005618,GO:0005623,GO:0050896,GO:0005886,GO:response to antibiotic,GO:cell wall,GO:plasma membrane
-	-	-	-	-	-	-	-	-	-	-	-	-	-	-	-	-	-	-	-	-	-	-	-	-	-	PfamID:PF01336.18:tRNA_anti	Pfam name:OB-fold nucleic acid binding domain	inference=E_val:5.1e-09,score:35.5,acc:0.92	Gene Ontology codes:GO:0003676,GO:nucleic acid binding
isotig54951	507	scaffold_4157	6723	1.4e-30	133	1	0.59	0.59	0.49	0.04	83	83	0	0	0	2	250	5932	6180	1	-1	0	-	1	1	PfamID:PF02653.9:BPD_transp_2	Pfam name:Branched-chain amino acid transport system / permease component	inference=E_val:9.8e-18,score:63.7,acc:0.88	Gene Ontology codes:GO:0005215,GO:0016020,GO:transporter activity,GO:membrane
isotig55043	506	scaffold_558	34198	1.4e-22	69	2	0.36	0.36	0.98	0.01	164	164	0	0	0	3	497	30	527	-1	1	2	-	1	1	PfamID:PF03401.7:Bug	Pfam name:Tripartite tricarboxylate transporter family receptor	inference=E_val:4.3e-54,score:182.9,acc:0.98	Gene Ontology codes:GO:0030288,GO:outer membrane-bounded periplasmic space
isotig55217	502	scaffold_7073	1715	9.6e-28	78	2	0.47	0.48	0.95	0.27	158	154	0	0	0	21	500	266	727	1	-1	1	s	1	1	annot8rGO.isotig55217	Gene Ontology codes:GO:0006810,GO:0006878,GO:0010273,GO:0005375,GO:0010272,GO:0046688,GO:0005488,GO:0060003,GO:0005507,GO:0050896,GO:0009987,GO:0005215,GO:cellular copper ion homeostasis,GO:response to silver ion,GO:copper ion transmembrane transporter activity,GO:copper ion export,GO:detoxification of copper ion,GO:copper ion binding,GO:response to copper ion
-	-	-	-	-	-	-	-	-	-	-	-	-	-	-	-	-	-	-	-	-	-	-	-	-	-	annot8rKEGG.isotig55217	KEGG Orthology:K07796	Kegg_pathway:map02020:Two-component system
-	-	-	-	-	-	-	-	-	-	-	-	-	-	-	-	-	-	-	-	-	-	-	-	-	-	PfamID:PF02321.11:OEP	Pfam name:Outer membrane efflux protein	inference=E_val:1.2e-18,score:67.1,acc:0.97	Gene Ontology codes:GO:0005215,GO:transporter activity
isotig55679	499	scaffold_8136	1447	5.4e-38	121	6	0.44	0.44	0.71	0.24	118	118	0	0	0	2	499	244	735	1	1	1	-	1	3	PfamID:PF01527.13:Transposase_8	Pfam name:Transposase	inference=E_val:7.5e-10,score:38.3,acc:0.92	Gene Ontology codes:GO:0003677,GO:0006313,GO:DNA binding,GO:transposition, DNA-mediated
isotig55679	499	scaffold_12127	1125	1.3e-29	129	3	0.55	0.55	0.6	0.27	100	100	0	0	0	200	499	75	374	1	1	2	-	2	3	PfamID:PF01527.13:Transposase_8	Pfam name:Transposase	inference=E_val:7.5e-10,score:38.3,acc:0.92	Gene Ontology codes:GO:0003677,GO:0006313,GO:DNA binding,GO:transposition, DNA-mediated
isotig55680	499	scaffold_558	34198	3.5e-29	128	2	0.34	0.34	1	0.01	166	166	0	0	0	2	499	153	650	-1	1	2	-	1	1	PfamID:PF03401.7:Bug	Pfam name:Tripartite tricarboxylate transporter family receptor	inference=E_val:2.3e-53,score:180.5,acc:0.99	Gene Ontology codes:GO:0030288,GO:outer membrane-bounded periplasmic space
isotig57587	472	scaffold_558	34198	1.7e-29	129	1	0.38	0.38	1	0.01	157	157	0	0	0	1	471	327	797	-1	1	2	-	1	1	PfamID:PF03401.7:Bug	Pfam name:Tripartite tricarboxylate transporter family receptor	inference=E_val:1.9e-47,score:161.1,acc:0.97	Gene Ontology codes:GO:0030288,GO:outer membrane-bounded periplasmic space
isotig58603	468	scaffold_7073	1715	4.1e-33	95	4	0.47	0.35	0.95	0.35	148	197	0	0	0	1	444	1269	1715	-1	-1	0	qs	1	1	annot8rGO.isotig58603	Gene Ontology codes:GO:0016020,GO:0006810,GO:0046618,GO:0042493,GO:0005515,GO:0015307,GO:0050896,GO:0005488,GO:0005215,GO:0006855,GO:drug:hydrogen antiporter activity,GO:drug export,GO:protein binding,GO:drug transmembrane transport,GO:transporter activity,GO:response to drug,GO:membrane
-	-	-	-	-	-	-	-	-	-	-	-	-	-	-	-	-	-	-	-	-	-	-	-	-	-	PfamID:PF00873.12:ACR_tran	Pfam name:AcrB/AcrD/AcrF family	inference=E_val:3.9e-45,score:153.3,acc:0.99	Gene Ontology codes:GO:0005215,GO:0016020,GO:transporter activity,GO:membrane
isotig59070	464	scaffold_15290	1000	4.4e-54	210	3	0.57	0.57	0.88	0.41	136	136	0	0	0	1	408	124	531	1	1	0	-	1	1	PfamID:PF02603.9:Hpr_kinase_N	Pfam name:HPr Serine kinase N terminus	inference=E_val:8.7e-20,score:70.3,acc:0.84	Gene Ontology codes:GO:0000155,GO:0005524,GO:0006109,GO:two-component sensor activity,GO:ATP binding,GO:regulation of carbohydrate metabolic process
isotig61340	399	scaffold_8671	1364	2.6e-28	113	2	0.49	0.49	0.95	0.28	126	126	0	0	0	2	391	498	884	-1	-1	0	-	1	1	annot8rGO.isotig61340	Gene Ontology codes:GO:0016020,GO:0000287,GO:0010608,GO:0009585,GO:0005515,GO:0044119,GO:0004871,GO:0005886,GO:0071111,GO:0020037,GO:0008152,GO:0050789,GO:0009883,GO:0003824,GO:0018298,GO:0005488,GO:magnesium ion binding,GO:growth of symbiont in host cell,GO:heme binding,GO:cyclic-guanylate-specific phosphodiesterase activity,GO:posttranscriptional regulation of gene expression,GO:protein binding…
-	-	-	-	-	-	-	-	-	-	-	-	-	-	-	-	-	-	-	-	-	-	-	-	-	-	annot8rKEGG.isotig61340	KEGG Orthology:K02488	Kegg_pathway:map02020:Two-component system,map04112:Cell cycle - Caulobacter
-	-	-	-	-	-	-	-	-	-	-	-	-	-	-	-	-	-	-	-	-	-	-	-	-	-	PfamID:PF00563.13:EAL	Pfam name:EAL domain	inference=E_val:5.8e-30,score:104.2,acc:0.89
isotig61860	360	scaffold_7507	1583	3.5e-32	137	2	0.39	0.39	0.99	0.23	119	119	0	0	0	2	359	805	1162	-1	1	1	-	1	1	PfamID:PF05359.4:DUF748	Pfam name:Domain of Unknown Function (DUF748)	inference=E_val:7.6e-17,score:61.3,acc:0.86
isotig62038	346	scaffold_8700	1360	3.3e-36	150	6	0.68	0.68	0.86	0.22	99	99	0	0	0	1	340	842	1181	1	1	1	-	1	1	PfamID:PF02321.11:OEP	Pfam name:Outer membrane efflux protein	inference=E_val:9.4e-06,score:25.0,acc:0.91	Gene Ontology codes:GO:0005215,GO:transporter activity
cap3_Contig826	300	scaffold_8671	1364	4.3e-34	143	2	0.59	0.59	0.99	0.22	99	99	0	0	0	1	297	729	1025	1	-1	0	-	1	1	annot8rGO.cap3_Contig826	Gene Ontology codes:GO:0016020,GO:0000287,GO:0010608,GO:0009585,GO:0005515,GO:0044119,GO:0004871,GO:0005886,GO:0071111,GO:0020037,GO:0008152,GO:0050789,GO:0009883,GO:0003824,GO:0018298,GO:0005488,GO:magnesium ion binding,GO:growth of symbiont in host cell,GO:heme binding,GO:cyclic-guanylate-specific phosphodiesterase activity,GO:posttranscriptional regulation of gene expression,GO:protein binding…
-	-	-	-	-	-	-	-	-	-	-	-	-	-	-	-	-	-	-	-	-	-	-	-	-	-	annot8rKEGG.cap3_Contig826	KEGG Orthology:K02488	Kegg_pathway:map02020:Two-component system,map04112:Cell cycle - Caulobacter
-	-	-	-	-	-	-	-	-	-	-	-	-	-	-	-	-	-	-	-	-	-	-	-	-	-	PfamID:PF00563.13:EAL	Pfam name:EAL domain	inference=E_val:6.6e-23,score:81.1,acc:0.93
cap3_Contig1930	328	scaffold_8671	1364	9.9e-22	73	2	0.57	0.57	0.81	0.19	88	88	0	0	0	2	328	495	821	1	-1	0	-	1	1	annot8rGO.cap3_Contig1930	Gene Ontology codes:GO:0000287,GO:0020037,GO:0071111,GO:0008152,GO:0050789,GO:0009883,GO:0003824,GO:0005488,GO:0018298,GO:0010608,GO:0009585,GO:0004871,GO:red,GO:magnesium ion binding,GO:red or far-red light photoreceptor activity,GO:heme binding,GO:protein-chromophore linkage,GO:cyclic-guanylate-specific phosphodiesterase activity,GO:posttranscriptional regulation of gene expression
-	-	-	-	-	-	-	-	-	-	-	-	-	-	-	-	-	-	-	-	-	-	-	-	-	-	annot8rKEGG.cap3_Contig1930	KEGG Orthology:K02488	Kegg_pathway:map02020:Two-component system,map04112:Cell cycle - Caulobacter
-	-	-	-	-	-	-	-	-	-	-	-	-	-	-	-	-	-	-	-	-	-	-	-	-	-	PfamID:PF00563.13:EAL	Pfam name:EAL domain	inference=E_val:1.2e-24,score:86.8,acc:0.92
cap3_Contig7287	604	scaffold_461	167649	5.9e-21	101	1	0.36	0.36	0.58	0	117	117	0	0	0	142	492	137794	138144	1	-1	0	-	1	2	PfamID:PF03401.7:Bug	Pfam name:Tripartite tricarboxylate transporter family receptor	inference=E_val:8.4e-50,score:168.9,acc:0.98	Gene Ontology codes:GO:0030288,GO:outer membrane-bounded periplasmic space
cap3_Contig9386	485	scaffold_558	34198	4.8e-32	137	1	0.38	0.38	0.99	0.01	159	159	0	0	0	1	477	54	530	1	1	2	-	1	1	PfamID:PF03401.7:Bug	Pfam name:Tripartite tricarboxylate transporter family receptor	inference=E_val:1.5e-58,score:197.6,acc:0.98	Gene Ontology codes:GO:0030288,GO:outer membrane-bounded periplasmic space
cap3_Contig9410	403	scaffold_558	34198	2.1e-24	112	1	0.32	0.32	1	0.01	134	134	0	0	0	1	402	126	527	-1	1	2	-	1	1	PfamID:PF03401.7:Bug	Pfam name:Tripartite tricarboxylate transporter family receptor	inference=E_val:2.6e-29,score:101.7,acc:0.96	Gene Ontology codes:GO:0030288,GO:outer membrane-bounded periplasmic space
cap3_Contig9412	441	scaffold_558	34198	3.7e-26	118	3	0.37	0.37	0.97	0.01	142	142	0	0	0	5	430	117	542	1	1	2	-	1	1	PfamID:PF03401.7:Bug	Pfam name:Tripartite tricarboxylate transporter family receptor	inference=E_val:7.2e-46,score:156.0,acc:0.97	Gene Ontology codes:GO:0030288,GO:outer membrane-bounded periplasmic space
cap3_Contig9849	457	scaffold_558	34198	4.4e-26	117	1	0.39	0.39	0.91	0.01	138	138	0	0	0	7	420	252	665	-1	1	2	-	1	1	PfamID:PF03401.7:Bug	Pfam name:Tripartite tricarboxylate transporter family receptor	inference=E_val:1.9e-47,score:161.1,acc:0.98	Gene Ontology codes:GO:0030288,GO:outer membrane-bounded periplasmic space
cap3_Contig11600	486	scaffold_558	34198	4.7e-26	117	1	0.38	0.38	0.85	0.01	138	138	0	0	0	6	419	240	653	-1	1	2	-	1	1	PfamID:PF03401.7:Bug	Pfam name:Tripartite tricarboxylate transporter family receptor	inference=E_val:5.6e-53,score:179.3,acc:0.99	Gene Ontology codes:GO:0030288,GO:outer membrane-bounded periplasmic space
cap3_Contig11872	434	scaffold_558	34198	6.2e-21	91	2	0.36	0.36	0.94	0.01	135	135	0	0	0	4	432	345	770	-1	1	2	-	1	1	PfamID:PF03401.7:Bug	Pfam name:Tripartite tricarboxylate transporter family receptor	inference=E_val:6.7e-52,score:175.7,acc:0.99	Gene Ontology codes:GO:0030288,GO:outer membrane-bounded periplasmic space
cap3_Contig12765	380	scaffold_8671	1364	8.5e-28	77	2	0.48	0.48	0.98	0.27	123	123	0	0	0	5	379	594	977	1	-1	0	-	1	1	annot8rGO.cap3_Contig12765	Gene Ontology codes:GO:0016020,GO:0000287,GO:0010608,GO:0009585,GO:0005515,GO:0044119,GO:0004871,GO:0005886,GO:0071111,GO:0020037,GO:0008152,GO:0050789,GO:0009883,GO:0003824,GO:0018298,GO:0005488,GO:magnesium ion binding,GO:growth of symbiont in host cell,GO:heme binding,GO:cyclic-guanylate-specific phosphodiesterase activity,GO:posttranscriptional regulation of gene expression,GO:protein binding…
-	-	-	-	-	-	-	-	-	-	-	-	-	-	-	-	-	-	-	-	-	-	-	-	-	-	annot8rKEGG.cap3_Contig12765	KEGG Orthology:K02488	Kegg_pathway:map02020:Two-component system,map04112:Cell cycle - Caulobacter
-	-	-	-	-	-	-	-	-	-	-	-	-	-	-	-	-	-	-	-	-	-	-	-	-	-	PfamID:PF00563.13:EAL	Pfam name:EAL domain	inference=E_val:1.2e-29,score:103.1,acc:0.94
cap3_Contig18425	402	scaffold_558	34198	1.9e-22	105	1	0.39	0.39	0.92	0.01	123	123	0	0	0	24	392	30	398	-1	1	2	-	1	1	PfamID:PF03401.7:Bug	Pfam name:Tripartite tricarboxylate transporter family receptor	inference=E_val:3e-34,score:117.8,acc:0.97	Gene Ontology codes:GO:0030288,GO:outer membrane-bounded periplasmic space
cap3_Contig21938	515	scaffold_15180	1004	4.1e-27	121	1	0.45	0.45	0.71	0.36	121	121	0	0	0	146	508	11	373	-1	-1	1	-	1	1	PfamID:PF01526.10:Transposase_7	Pfam name:Transposase	inference=E_val:6.9e-49,score:166.2,acc:0.98	Gene Ontology codes:GO:0003677,GO:0006313,GO:DNA binding,GO:transposition, DNA-mediated
cap3_Contig22832	593	scaffold_558	34198	1e-35	111	2	0.44	0.44	0.83	0.01	164	164	0	0	0	1	593	39	638	1	1	2	-	1	1	PfamID:PF03401.7:Bug	Pfam name:Tripartite tricarboxylate transporter family receptor	inference=E_val:1e-22,score:80.0,acc:0.95	Gene Ontology codes:GO:0030288,GO:outer membrane-bounded periplasmic space
-	-	-	-	-	-	-	-	-	-	-	-	-	-	-	-	-	-	-	-	-	-	-	-	-	-	PfamID:PF03401.7:Bug	Pfam name:Tripartite tricarboxylate transporter family receptor	inference=E_val:2.9e-39,score:134.3,acc:0.98	Gene Ontology codes:GO:0030288,GO:outer membrane-bounded periplasmic space
cap3_Contig24792	465	scaffold_558	34198	4.8e-28	124	1	0.36	0.36	0.99	0.01	153	153	0	0	0	5	463	30	488	1	1	2	-	1	1	PfamID:PF03401.7:Bug	Pfam name:Tripartite tricarboxylate transporter family receptor	inference=E_val:9.2e-49,score:165.4,acc:0.98	Gene Ontology codes:GO:0030288,GO:outer membrane-bounded periplasmic space
cap3_Contig27401	463	scaffold_8671	1364	1.1e-27	117	2	0.5	0.5	0.77	0.26	118	118	0	0	0	1	461	606	1061	-1	-1	0	-	1	1	annot8rGO.cap3_Contig27401	Gene Ontology codes:GO:0016020,GO:0000287,GO:0010608,GO:0009585,GO:0005515,GO:0044119,GO:0004871,GO:0005886,GO:0071111,GO:0020037,GO:0008152,GO:0050789,GO:0009883,GO:0003824,GO:0018298,GO:0005488,GO:magnesium ion binding,GO:growth of symbiont in host cell,GO:heme binding,GO:cyclic-guanylate-specific phosphodiesterase activity,GO:posttranscriptional regulation of gene expression,GO:protein binding…
-	-	-	-	-	-	-	-	-	-	-	-	-	-	-	-	-	-	-	-	-	-	-	-	-	-	annot8rKEGG.cap3_Contig27401	KEGG Orthology:K02488	Kegg_pathway:map02020:Two-component system,map04112:Cell cycle - Caulobacter
-	-	-	-	-	-	-	-	-	-	-	-	-	-	-	-	-	-	-	-	-	-	-	-	-	-	PfamID:PF00563.13:EAL	Pfam name:EAL domain	inference=E_val:1.6e-25,score:89.6,acc:0.93
cap3_Contig29789	685	scaffold_461	167649	5.7e-27	117	2	0.43	0.43	0.51	0	117	117	0	0	0	114	654	71855	138144	-1	-1	0	-	1	1	PfamID:PF03401.7:Bug	Pfam name:Tripartite tricarboxylate transporter family receptor	inference=E_val:1.3e-37,score:128.9,acc:0.99	Gene Ontology codes:GO:0030288,GO:outer membrane-bounded periplasmic space
cap3_Contig31486	507	scaffold_558	34198	1.8e-21	102	1	0.39	0.39	0.79	0.01	133	133	0	0	0	100	498	30	428	1	1	2	-	1	1	PfamID:PF03401.7:Bug	Pfam name:Tripartite tricarboxylate transporter family receptor	inference=E_val:3.8e-36,score:124.1,acc:0.99	Gene Ontology codes:GO:0030288,GO:outer membrane-bounded periplasmic space
cap3_Contig31849	350	scaffold_558	34198	5.6e-21	100	1	0.41	0.41	0.85	0.01	99	99	0	0	0	44	340	120	416	-1	1	2	-	1	1	PfamID:PF03401.7:Bug	Pfam name:Tripartite tricarboxylate transporter family receptor	inference=E_val:2.9e-34,score:117.9,acc:0.97	Gene Ontology codes:GO:0030288,GO:outer membrane-bounded periplasmic space
cap3_Contig35929	319	scaffold_8972	1329	1.5e-35	117	3	0.6	0.6	0.98	0.23	104	103	0	0	0	8	319	260	568	-1	-1	2	qs	1	2	PfamID:PF00037.20:Fer4	Pfam name:4Fe-4S binding domain	inference=E_val:2.3e-07,score:29.8,acc:0.74	Gene Ontology codes:GO:0009055,GO:electron carrier activity
-	-	-	-	-	-	-	-	-	-	-	-	-	-	-	-	-	-	-	-	-	-	-	-	-	-	PfamID:PF00037.20:Fer4	Pfam name:4Fe-4S binding domain	inference=E_val:2.3e-07,score:29.8,acc:0.92	Gene Ontology codes:GO:0009055,GO:electron carrier activity
-	-	-	-	-	-	-	-	-	-	-	-	-	-	-	-	-	-	-	-	-	-	-	-	-	-	PfamID:PF00037.20:Fer4	Pfam name:4Fe-4S binding domain	inference=E_val:2.3e-07,score:29.8,acc:0.92	Gene Ontology codes:GO:0009055,GO:electron carrier activity
cap3_Contig35929	319	scaffold_2335	7504	5.7e-30	95	2	0.58	0.63	0.92	0.04	98	90	0	0	0	26	319	6497	6766	-1	-1	0	qs	2	2	PfamID:PF00037.20:Fer4	Pfam name:4Fe-4S binding domain	inference=E_val:2.3e-07,score:29.8,acc:0.74	Gene Ontology codes:GO:0009055,GO:electron carrier activity
-	-	-	-	-	-	-	-	-	-	-	-	-	-	-	-	-	-	-	-	-	-	-	-	-	-	PfamID:PF00037.20:Fer4	Pfam name:4Fe-4S binding domain	inference=E_val:2.3e-07,score:29.8,acc:0.92	Gene Ontology codes:GO:0009055,GO:electron carrier activity
-	-	-	-	-	-	-	-	-	-	-	-	-	-	-	-	-	-	-	-	-	-	-	-	-	-	PfamID:PF00037.20:Fer4	Pfam name:4Fe-4S binding domain	inference=E_val:2.3e-07,score:29.8,acc:0.92	Gene Ontology codes:GO:0009055,GO:electron carrier activity
cap3_Contig38166	383	scaffold_13832	1054	4.2e-22	104	1	0.35	0.35	1	0.36	127	127	0	0	0	3	383	461	841	-1	1	1	-	1	1	annot8rGO.cap3_Contig38166	Gene Ontology codes:GO:0016020,GO:0016310,GO:0008152,GO:0007154,GO:0005488,GO:0042803,GO:0001666,GO:0015968,GO:0046777,GO:0008976,GO:0006979,GO:0050896,GO:0016740,GO:0009405,GO:0005886,GO:response to oxidative stress,GO:protein amino acid autophosphorylation,GO:response to hypoxia,GO:phosphorylation,GO:stringent response,GO:pathogenesis,GO:plasma membrane,GO:protein homodimerization activity,GO:p…
-	-	-	-	-	-	-	-	-	-	-	-	-	-	-	-	-	-	-	-	-	-	-	-	-	-	annot8rKEGG.cap3_Contig38166	KEGG Orthology:K00937	Kegg_pathway:map00190:Oxidative phosphorylation,map03018:RNA degradation
-	-	-	-	-	-	-	-	-	-	-	-	-	-	-	-	-	-	-	-	-	-	-	-	-	-	PfamID:PF02503.10:PP_kinase	Pfam name:Polyphosphate kinase	inference=E_val:1.4e-39,score:135.7,acc:0.99	Gene Ontology codes:GO:0008976,GO:0009358,GO:polyphosphate kinase activity,GO:polyphosphate kinase complex
cap3_Contig39480	519	scaffold_558	34198	6.6e-34	141	3	0.41	0.41	0.86	0.01	148	149	0	0	0	57	502	336	782	-1	1	2	qs	1	1	PfamID:PF03401.7:Bug	Pfam name:Tripartite tricarboxylate transporter family receptor	inference=E_val:1.1e-27,score:96.3,acc:0.97	Gene Ontology codes:GO:0030288,GO:outer membrane-bounded periplasmic space
singlet_GGWAL3W01A7ON4	398	scaffold_8671	1364	6.7e-34	123	4	0.54	0.54	0.96	0.28	127	127	0	0	0	2	398	528	921	-1	-1	0	-	1	1	annot8rGO.singlet_GGWAL3W01A7ON4	Gene Ontology codes:GO:0016020,GO:0000287,GO:0010608,GO:0009585,GO:0005515,GO:0044119,GO:0004871,GO:0005886,GO:0071111,GO:0020037,GO:0008152,GO:0050789,GO:0009883,GO:0003824,GO:0018298,GO:0005488,GO:magnesium ion binding,GO:growth of symbiont in host cell,GO:heme binding,GO:cyclic-guanylate-specific phosphodiesterase activity,GO:posttranscriptional regulation of gene expression,GO:protein binding…
-	-	-	-	-	-	-	-	-	-	-	-	-	-	-	-	-	-	-	-	-	-	-	-	-	-	annot8rKEGG.singlet_GGWAL3W01A7ON4	KEGG Orthology:K02488	Kegg_pathway:map02020:Two-component system,map04112:Cell cycle - Caulobacter
-	-	-	-	-	-	-	-	-	-	-	-	-	-	-	-	-	-	-	-	-	-	-	-	-	-	PfamID:PF00563.13:EAL	Pfam name:EAL domain	inference=E_val:8.6e-35,score:120.0,acc:0.90
singlet_GFXBV9202HWAXU	312	scaffold_15180	1004	6.8e-51	199	6	0.7	0.7	0.99	0.31	103	103	0	0	0	3	312	279	588	1	-1	2	-	1	1	PfamID:PF01526.10:Transposase_7	Pfam name:Transposase	inference=E_val:1.4e-32,score:112.3,acc:0.99	Gene Ontology codes:GO:0003677,GO:0006313,GO:DNA binding,GO:transposition, DNA-mediated
singlet_GGWAL3W01AV1FL	310	scaffold_7325	1638	6e-22	93	2	0.53	0.53	0.92	0.17	95	95	0	0	0	1	289	790	1077	-1	-1	0	-	1	1	annot8rGO.singlet_GGWAL3W01AV1FL	Gene Ontology codes:GO:0016020,GO:0006281,GO:0050789,GO:0006355,GO:0005622,GO:0006139,GO:0005488,GO:0005515,GO:0005829,GO:0050896,GO:0000716,GO:0005886,GO:0006974,GO:DNA repair,GO:cytosol,GO:protein binding,GO:transcription-coupled nucleotide-excision repair,GO:plasma membrane,GO:response to DNA damage stimulus,GO:regulation of transcription
-	-	-	-	-	-	-	-	-	-	-	-	-	-	-	-	-	-	-	-	-	-	-	-	-	-	annot8rKEGG.singlet_GGWAL3W01AV1FL	KEGG Orthology:K03655	Kegg_pathway:map03440:Homologous recombination
singlet_GGWAL3W01CBY05	350	scaffold_461	167649	2.1e-34	114	7	0.71	0.71	0.92	0	107	107	0	0	0	3	350	33838	34172	1	1	0	-	1	1	PfamID:PF00512.18:HisKA	Pfam name:His Kinase A (phosphoacceptor) domain	inference=E_val:5.5e-07,score:29.1,acc:0.54	Gene Ontology codes:GO:0000155,GO:0016020,GO:two-component sensor activity,GO:membrane
-	-	-	-	-	-	-	-	-	-	-	-	-	-	-	-	-	-	-	-	-	-	-	-	-	-	PfamID:PF00512.18:HisKA	Pfam name:His Kinase A (phosphoacceptor) domain	inference=E_val:5.5e-07,score:29.1,acc:0.79	Gene Ontology codes:GO:0000155,GO:0016020,GO:two-component sensor activity,GO:membrane
singlet_GFXBV9202IG6MP	382	scaffold_12686	1099	3.6e-31	134	1	0.46	0.46	0.98	0.34	124	124	0	0	0	1	372	651	1022	-1	1	2	-	1	1	annot8rGO.singlet_GFXBV9202IG6MP	Gene Ontology codes:GO:0004672,GO:0050896,GO:0016740,GO:0006974,GO:protein kinase activity,GO:response to DNA damage stimulus
-	-	-	-	-	-	-	-	-	-	-	-	-	-	-	-	-	-	-	-	-	-	-	-	-	-	annot8rKEGG.singlet_GFXBV9202IG6MP	KEGG Orthology:K07644	Kegg_pathway:map02020:Two-component system
-	-	-	-	-	-	-	-	-	-	-	-	-	-	-	-	-	-	-	-	-	-	-	-	-	-	PfamID:PF00512.18:HisKA	Pfam name:His Kinase A (phosphoacceptor) domain	inference=E_val:5.8e-14,score:51.5,acc:0.77	Gene Ontology codes:GO:0000155,GO:0016020,GO:two-component sensor activity,GO:membrane
-	-	-	-	-	-	-	-	-	-	-	-	-	-	-	-	-	-	-	-	-	-	-	-	-	-	PfamID:PF00512.18:HisKA	Pfam name:His Kinase A (phosphoacceptor) domain	inference=E_val:5.8e-14,score:51.5,acc:0.96	Gene Ontology codes:GO:0000155,GO:0016020,GO:two-component sensor activity,GO:membrane
-	-	-	-	-	-	-	-	-	-	-	-	-	-	-	-	-	-	-	-	-	-	-	-	-	-	PfamID:PF00672.18:HAMP	Pfam name:HAMP domain	inference=E_val:6.9e-11,score:41.8,acc:0.94	Gene Ontology codes:GO:0004871,GO:0016021,GO:signal transducer activity,GO:integral to membrane
-	-	-	-	-	-	-	-	-	-	-	-	-	-	-	-	-	-	-	-	-	-	-	-	-	-	PfamID:PF00672.18:HAMP	Pfam name:HAMP domain	inference=E_val:6.9e-11,score:41.8,acc:0.55	Gene Ontology codes:GO:0004871,GO:0016021,GO:signal transducer activity,GO:integral to membrane
isotig12763	1813	scaffold_461	167649	7.6e-93	288	32	0.87	0.52	0.36	0.01	216	357	0	0	0	1159	1806	95654	99955	-1	-1	0	qs	1	1	Unannotated
isotig12764	1389	scaffold_461	167649	3.6e-36	79	36	0.92	0.49	0.23	0	105	198	0	0	0	906	1389	95654	99799	-1	-1	2	qs	1	2	Unannotated
isotig16893	859	scaffold_8972	1329	4.1e-54	105	8	0.49	0.49	0.73	0.47	208	208	0	0	0	134	851	227	950	-1	-1	2	q	1	2	Unannotated
isotig16893	859	scaffold_2335	7504	9.8e-37	94	3	0.55	0.56	0.48	0.05	138	136	0	0	0	185	859	6497	7156	-1	-1	0	s	2	2	Unannotated
isotig21440	918	scaffold_68	677430	1.6e-24	45	6	0.46	0.46	0.41	0	124	124	0	0	0	119	837	98920	99613	-1	1	1	0	1	2	Unannotated
isotig43569	778	scaffold_3545	6943	2.5e-22	49	10	0.56	0.79	0.34	0.03	88	62	0	0	0	165	628	568	991	1	-1	0	s	1	10	Unannotated
isotig43569	778	scaffold_2804	7209	2.0e-21	43	9	0.62	0.62	0.29	0.03	74	74	0	0	0	177	628	1026	1436	1	-1	0	0	2	10	Unannotated
isotig43569	778	scaffold_852	14047	5.5e-21	50	12	0.55	0.55	0.48	0.03	124	123	0	0	0	149	642	7373	7846	-1	1	2	qs	3	10	Unannotated
isotig47535	662	scaffold_2805	7210	1.3e-42	103	11	0.63	0.63	0.51	0.05	113	113	0	0	0	1	596	6309	6904	-1	-1	0	0	1	1	Unannotated
isotig61079	416	scaffold_7370	1623	1.3e-30	99	3	0.45	0.45	0.86	0.22	118	118	0	0	0	1	378	607	984	-1	-1	1	0	1	1	Unannotated
cap3_Contig7631	362	scaffold_8749	1354	1.0e-20	99	2	0.49	0.49	0.68	0.18	81	81	0	0	0	109	362	1079	1332	1	-1	1	0	1	1	Unannotated
cap3_Contig36912	392	scaffold_7507	1583	3.5e-34	84	6	0.5	0.5	1	0.25	130	131	0	0	0	1	390	958	1353	-1	-1	2	q	1	1	Unannotated
singlet_GGWAL3W01CEER9	322	scaffold_461	167649	4.4e-21	100	1	0.48	0.48	0.8	0	86	86	0	0	0	3	260	71700	71957	-1	-1	1	0	1	1	Unannotated
singlet_GGWAL3W01CE63R	448	scaffold_12999	1086	6.8e-24	79	4	0.63	0.63	0.56	0.23	84	84	0	0	0	9	427	140	501	1	1	1	0	1	1	Unannotated
singlet_GFXBV9202INX1Q	322	scaffold_4992	3790	7.1e-37	152	2	0.61	0.61	0.96	0.08	103	103	0	0	0	4	312	1350	1658	-1	-1	2	0	1	3	Unannotated
