# Supplementary material for: High Through-Put Sequencing of the Parhyale hawaiensis mRNAs and microRNAs to Aid Comparative Developmental Studies
Source: PLoS One. 2012 Mar 20;7(3):e33784. doi: 10.1371/journal.pone.0033784 (PMC3309017; doi:10.1371/journal.pone.0033784)
Supplement: Table S4 — Identifed conserved miRNAs and their expression values from early stage P. hawaiensis embryos (from 1-cell to 8-cell embryos). (XLSX) [file pone.0033784.s004.xlsx]

## Sheet: Sheet1
Table S4: Identifed conserved miRNAs and their expression values from early stage Parhyale hawaiensis embryos (from 1-cell to 8-cell embryos).
Only the highest expression values are given. miRNAs highlighed in blue were not identified in the late stage embryos (8-cell to germ band stage)
Small RNA	Expression values	Length	Count	Name	Resource	Match type	Mismatches
TATCACAGCCACCTTTGATGAGC	202	23	202	isc-miR-2b	mature	Exact	0
TAATACTGTCAGGTAATGATG	4	21	4	api-miR-8	mature	Exact	0
TTTGGTGATCTAGCTGTG	1300	18	1300	tca-miR-9c-5p//egr-miR-9//emu-miR-9	mature	Variant	1
CAAATTCGGTTCTAGAGAG	3	19	3	dme-miR-10-3p//bmo-miR-10*//tca-miR-10-3p//cqu-miR-10	mature	Exact	0
TGAGTATTACATCAGGTACTGG	26	22	26	dme-miR-12-5p//dps-miR-12//ame-miR-12//aga-miR-12//dan-miR-12//der-miR-12//dgr-miR-12//dmo-miR-12//dpe-miR-12//dse-miR-12//dsi-miR-12//dvi-miR-12//dwi-miR-12//dpu-miR-12//isc-miR-12//aae-miR-12//cqu-miR-12//nvi-miR-12//nlo-miR-12	mature	Exact	0
TGGCAGTGTGGTTAGCTG	12	18	12	dme-miR-34-5p//dps-miR-34//bmo-miR-34//aga-miR-34//tca-miR-34-5p//dan-miR-34//der-miR-34//dgr-miR-34//dmo-miR-34//dpe-miR-34//dse-miR-34//dsi-miR-34//dvi-miR-34//dwi-miR-34//dya-miR-34//cte-miR-34//lgi-miR-34//sko-miR-34//dpu-miR-34//bma-miR-34//aae-miR-34//nvi-miR-34	mature	Exact	0
CCACCGGGTAGACATTCATCCGC	2	23	2	sja-miR-36-3p	mature	Variant	1
TGAAAGACATGGGTAGTGAGA	90	21	90	cel-miR-71//sme-miR-71c//tca-miR-71-5p//bfl-miR-71//cte-miR-71//spu-miR-71//crm-miR-71//dpu-miR-71//isc-miR-71//api-miR-71	mature	Exact	0
TCTCACTACCTTGTCTTTCAG	42	21	42	bmo-miR-71*//tca-miR-71-3p//aae-miR-71*//cqu-miR-71*	mature	Variant	1
ATAAAGCTAGGTTACCAAAGT	4	21	4	dpu-miR-79//isc-miR-79	mature	Exact	0
AAAGCTAATTTACCAAAG	4	18	4	sme-miR-79-3p	mature	Variant	1
GTGAGCAAAGTTTTAGGTGTG	106	21	106	cel-miR-87//tca-miR-87a-3p//cte-miR-87a//crm-miR-87//ppc-miR-87//isc-miR-87//api-miR-87a	mature	Variant	1
AATTGCACTGATCCCGGCCT	19011	20	19011	cte-miR-92b	mature	Variant	1
ACGGAGAACTGATAAGGGCC	3	20	3	dme-miR-184-3p//dps-miR-184//ame-miR-184//dre-miR-184//cin-miR-184//bmo-miR-184//tca-miR-184-3p//dan-miR-184//der-miR-184//dgr-miR-184//dmo-miR-184//dpe-miR-184//dse-miR-184//dsi-miR-184//dvi-miR-184//dwi-miR-184//dya-miR-184//cte-miR-184a//lgi-miR-184//sko-miR-184//spu-miR-184//isc-miR-184//api-miR-184a//aae-miR-184//cqu-miR-184//nvi-miR-184//ngi-miR-184//nlo-miR-184	mature	Variant	1
AGATATGTTTGATATTCTTGG	10	21	10	ame-miR-190//dme-miR-190-5p//tca-miR-190-5p//bmo-miR-190//aga-miR-190//dps-miR-190*//dsi-miR-190*//api-miR-190//aae-miR-190//cqu-miR-190//nvi-miR-190	mature	Exact	0
TACTGGCCTGCTAAGTCCCA	12	20	12	dpu-miR-193//ame-miR-193//hme-miR-193	mature	Exact	0
TATTGCACTTTCCCCGGC	8597	18	8597	cel-miR-235//cbr-miR-235	mature	Variant	1
TAATACTGTCAGGTAATG	2	18	2	cel-miR-236//cbr-miR-236//crm-miR-236//bma-miR-236//api-miR-8	mature	Exact	0
AATGGCACTGGAAGAATTCACGGG	327	24	327	tca-miR-263a-5p	mature	Exact	0
CTTGGCACTGGAAGAATTCA	7	20	7	tca-miR-263b-5p//ame-miR-263b//dpu-miR-263b//api-miR-263b//ngi-miR-263b//nlo-miR-263b	mature	Exact	0
TCAGGTACCTGATGTAGCG	2	19	2	dme-miR-275-3p//dps-miR-275//aga-miR-275//bmo-miR-275//ame-miR-275//tca-miR-275-3p//dan-miR-275//der-miR-275//dgr-miR-275//dmo-miR-275//dpe-miR-275//dse-miR-275//dsi-miR-275//dvi-miR-275//dwi-miR-275//dya-miR-275//dpu-miR-275//isc-miR-275//aae-miR-275//cqu-miR-275//api-miR-275//nvi-miR-275//ngi-miR-275//nlo-miR-275	mature	Variant	1
AGCGAGGTATGGAGTTCCT	2	19	2	dme-miR-276a-5p//dme-miR-276b-5p//aga-miR-276-5p//bmo-miR-276//tca-miR-276-5p//dgr-miR-276b*//dgr-miR-276a*//dwi-miR-276a*//dwi-miR-276b*//lmi-miR-276*//aae-miR-276*//cqu-miR-276*	mature	Variant	1
TGACTAGATCCACACTTATCCA	324	22	324	lgi-miR-279//tca-miR-279b-3p//dpu-miR-279//isc-miR-279	mature	Variant	1
AAGAGAGCTATCCGTCGACAG	18	21	18	dme-miR-281-2-5p//bmo-miR-281*//tca-miR-281-5p//dan-miR-281-2*//der-miR-281-2*//dgr-miR-281-2*//dmo-miR-281-2*//dpe-miR-281-2*//dse-miR-281-2*//dvi-miR-281-2*//dwi-miR-281-2*//dya-miR-281-2*//lmi-miR-281*//cqu-miR-281	mature	Exact	0
ATTGTACTTCATCAGGTGCTCG	45	22	45	dme-miR-305-5p//dps-miR-305//ame-miR-305//aga-miR-305//bmo-miR-305//tca-miR-305-5p//dan-miR-305//der-miR-305//dgr-miR-305//dmo-miR-305//dpe-miR-305//dse-miR-305//dvi-miR-305//dwi-miR-305//dya-miR-305//aae-miR-305//cqu-miR-305//nvi-miR-305//isc-miR-305//ngi-miR-305//nlo-miR-305	mature	Variant	1
TCAGGTACTTAGTGACTCT	1362	19	1362	dme-miR-306-5p//dps-miR-306//dan-miR-306//der-miR-306//dgr-miR-306//dmo-miR-306//dpe-miR-306//dse-miR-306//dvi-miR-306//dwi-miR-306//dya-miR-306	mature	Exact	0
TCACAACCTCCTTGAGTGA	6	19	6	dme-miR-307a-3p//dps-miR-307a//aga-miR-307//bmo-miR-307//tca-miR-307-3p//dan-miR-307//der-miR-307//dgr-miR-307//dmo-miR-307//dpe-miR-307//dse-miR-307//dsi-miR-307//dvi-miR-307//dwi-miR-307//dya-miR-307//lmi-miR-307//dpu-miR-307//isc-miR-307	mature	Exact	0
TATTGCACTTTCACCGGC	3	18	3	dme-miR-311-3p//der-miR-311a//dse-miR-311//dsi-miR-311//dya-miR-311a	mature	Variant	1
ATTGCACTTTTCCCGGCCG	2	19	2	dmo-miR-313//dvi-miR-313	mature	Variant	1
TGAACACAGCTGGTGGTATCTC	39	22	39	ame-miR-317//tca-miR-317-3p//cte-miR-317//dpu-miR-317//nvi-miR-317//ngi-miR-317	mature	Exact	0
ACACACACACACACACAC	10	18	10	mmu-miR-466f-3p//mmu-miR-466i-3p	mature	Variant	1
GAGCTGCCCAGTGAAGGGCAT	2	21	2	dpu-miR-745	mature	Variant	1
CCAGATCTAACTCTTCCAGCTCA	26	23	26	cte-miR-750//isc-miR-750	mature	Exact	0
TAAGCGTATGGCTTTTCCCC	18	20	18	dpu-miR-965//smr-miR-965	mature	Exact	0
TACCCTGTAGATCCGAGC	3	18	3	tca-miR-993-5p//bmo-miR-993b*//bmo-miR-993a*	mature	Variant	1
TGAGATTCAACTCCTCCAACTTA	7	23	7	bmo-miR-1175-3p	mature	Exact	0
TCCCACTTCTGACACCAC	3	18	3	bta-miR-2478	mature	Variant	1
CAATGCCCTTGGAAATCCCGA	7	21	7	hme-miR-2788*	mature	Variant	1
TTTATATTCCAATTACGT	3	18	3	tca-miR-3901-3p	mature	Variant	1
GAATCCCACTCCTGACAC	2	18	2	mmu-miR-3968	mature	Variant	1
TGAGATCATTGTGAAAGCTGAT	15	22	15	ame-bantam//tca-bantam-3p//dpu-bantam//isc-bantam//nvi-bantam	mature	Exact	0
ACGTATACTGAATGTATCCT	2	20	2	dme-miR-iab-4-5p//dps-miR-iab-4-5p//ame-miR-iab-4//aga-miR-iab-4//tca-miR-iab-4-5p//dan-miR-iab-4-5p//der-miR-iab-4-5p//dgr-miR-iab-4-5p//dmo-miR-iab-4-5p//dpe-miR-iab-4-5p//dse-miR-iab-4-5p//dsi-miR-iab-4-5p//dvi-miR-iab-4-5p//dwi-miR-iab-4-5p//dya-miR-iab-4-5p//bmo-miR-iab-4-5p//dpu-miR-iab-4-5p//aae-miR-iab-4-5p//cqu-miR-iab-4//ngi-miR-iab-4	mature	Exact	0
