# Supplementary material for: High Through-Put Sequencing of the Parhyale hawaiensis mRNAs and microRNAs to Aid Comparative Developmental Studies
Source: PLoS One. 2012 Mar 20;7(3):e33784. doi: 10.1371/journal.pone.0033784 (PMC3309017; doi:10.1371/journal.pone.0033784)
Supplement: Table S5 — Identifed conserved miRNAs and their expression values from late stage P. hawaiensis embryos (after 8-cell to germband stage). (XLSX) [file pone.0033784.s005.xlsx]

## Sheet: Sheet1
Table S5: Identifed conserved miRNAs and their expression values from late stage Parhyale hawaiensis embryos (after 8-cell to germband stage).
Only the highest expression values are given. miRNAs highlighed in blue were not identified in the early stage embryos (1-8cell stage)
Small RNA	Expression values	Length	Count	Name	Resource	Match type	Mismatches
TGGAATGTGGCGAAGTATGGT	4	21	4	sja-miR-1	mature	Exact	0
TGGAATGTAAAGAAGTATGGAG	27	22	27	dme-miR-1-3p//dps-miR-1//ame-miR-1//aga-miR-1//bmo-miR-1a//tca-miR-1-3p//dan-miR-1//der-miR-1//dgr-miR-1//dmo-miR-1//dpe-miR-1//dse-miR-1//dsi-miR-1//dvi-miR-1//dwi-miR-1//dya-miR-1//dpu-miR-1//isc-miR-1//aae-miR-1//cqu-miR-1//api-miR-1//nvi-miR-1//ngi-miR-1	mature	Exact	0
TCACAGCCAGCTTTGATGAG	724	20	724	dme-miR-2a-3p//dps-miR-2a//ame-miR-2//aga-miR-2//bmo-miR-2a//tca-miR-2c-3p//tca-miR-2a-3p//tca-miR-2b-3p//dan-miR-2a//der-miR-2a//dgr-miR-2a//dmo-miR-2a//dpe-miR-2a//dse-miR-2a//dsi-miR-2a//dvi-miR-2a//dwi-miR-2a//dya-miR-2a//lgi-miR-2c//dpu-miR-2a//dpu-miR-2b//isc-miR-2a//aae-miR-2b//aae-miR-2c//api-miR-2a//nvi-miR-2c//ngi-miR-2//nlo-miR-2	mature	Exact	0
TAATACTGTCAGGTAATGATG	10	21	10	api-miR-8	mature	Exact	0
TTTGGTGATCTAGCTGTG	405	18	405	tca-miR-9c-5p//egr-miR-9//emu-miR-9	mature	Variant	1
CAAATTCGGTTCTAGAGAG	3	19	3	dme-miR-10-3p//bmo-miR-10*//tca-miR-10-3p//cqu-miR-10	mature	Exact	0
TGAGTATTACATCAGGTACTGG	215	22	215	dme-miR-12-5p//dps-miR-12//ame-miR-12//aga-miR-12//dan-miR-12//der-miR-12//dgr-miR-12//dmo-miR-12//dpe-miR-12//dse-miR-12//dsi-miR-12//dvi-miR-12//dwi-miR-12//dpu-miR-12//isc-miR-12//aae-miR-12//cqu-miR-12//nvi-miR-12//nlo-miR-12	mature	Exact	0
TGGCAGTGTGGTTAGCTGGT	4	20	4	dme-miR-34-5p//dps-miR-34//bmo-miR-34//aga-miR-34//tca-miR-34-5p//dan-miR-34//der-miR-34//dgr-miR-34//dmo-miR-34//dpe-miR-34//dse-miR-34//dsi-miR-34//dvi-miR-34//dwi-miR-34//dya-miR-34//cte-miR-34//lgi-miR-34//sko-miR-34//dpu-miR-34//bma-miR-34//aae-miR-34//nvi-miR-34	mature	Exact	0
CCACCGGGTAGACATTCATCCGC	15	23	15	sja-miR-36-3p	mature	Variant	1
TGACTAGAAAGTGCACTCAC	4	20	4	sja-miR-61	mature	Exact	0
TCTCACTACCTTGTCTTTCA	7	20	7	bmo-miR-71*//tca-miR-71-3p//aae-miR-71*//cqu-miR-71*	mature	Exact	0
TGAAAGACATGGGTAGTG	197	18	197	cel-miR-71//cbr-miR-71//sme-miR-71c//bmo-miR-71//ame-miR-71//tca-miR-71-5p//bfl-miR-71//cte-miR-71//spu-miR-71//crm-miR-71//dpu-miR-71//isc-miR-71//bma-miR-71//api-miR-71//nvi-miR-71	mature	Exact	0
ATAAAGCTAGGTTACCAAA	47	19	47	cel-miR-79//cbr-miR-79//lgi-miR-79//sko-miR-79//spu-miR-79//crm-miR-79//ppc-miR-79//dpu-miR-79//isc-miR-79//bma-miR-79	mature	Exact	0
AGCACCATATGAATTCAGT	5	19	5	cel-miR-83-3p//cbr-miR-83//xtr-miR-29d//bfl-miR-29a//sko-miR-29a//crm-miR-83//isc-miR-285//tca-miR-29-3p	mature	Variant	1
GTGAGCAAAGTTTTAGGTGTG	129	21	129	cel-miR-87//tca-miR-87a-3p//cte-miR-87a//crm-miR-87//ppc-miR-87//isc-miR-87//api-miR-87a	mature	Variant	1
AATTGCACTCGTCCCGGCCTGCC	2867	23	2867	dpu-miR-92	mature	Variant	1
TGGACGGAGAACTGATAAGGGCC	321	23	321	dme-miR-184-3p//dps-miR-184//ame-miR-184//dre-miR-184//cin-miR-184//bmo-miR-184//tca-miR-184-3p//dan-miR-184//der-miR-184//dgr-miR-184//dmo-miR-184//dpe-miR-184//dse-miR-184//dsi-miR-184//dvi-miR-184//dwi-miR-184//dya-miR-184//cte-miR-184a//lgi-miR-184//sko-miR-184//spu-miR-184//isc-miR-184//api-miR-184a//aae-miR-184//cqu-miR-184//nvi-miR-184//ngi-miR-184//nlo-miR-184	mature	Variant	1
AGATATGTTTGATATTCTTGGTTGA	11	25	11	ame-miR-190//dme-miR-190-5p//aga-miR-190//dps-miR-190*//dsi-miR-190*//api-miR-190//aae-miR-190//cqu-miR-190//nvi-miR-190	mature	Variant	1
TACTGGCCTGCTAAGTCCCA	528	20	528	dpu-miR-193//ame-miR-193//hme-miR-193	mature	Exact	0
TATTGCACTTTCCCCGGCC	17936	19	17936	cel-miR-235//cbr-miR-235	mature	Variant	1
TAATACTGTCAGGTAATG	8	18	8	cel-miR-236//cbr-miR-236//crm-miR-236//bma-miR-236//api-miR-8	mature	Exact	0
CTAAGTACTGGTGCCGCA	305	18	305	dme-miR-252-5p//bfl-miR-252a//cte-miR-252a//lgi-miR-252//sko-miR-252a//bmo-miR-252//dps-miR-252//dsi-miR-252//dpu-miR-252a//cqu-miR-252//nvi-miR-252//tca-miR-252a-5p	mature	Variant	1
AATGGCACTGGAAGAATTCACGG	1449	23	1449	tca-miR-263a-5p//aae-miR-263a//cqu-miR-263	mature	Exact	0
AGGAACTTCATACCGTGCTCTC	6	22	6	dme-miR-276a-3p//dps-miR-276a//ame-miR-276//aga-miR-276-3p//bmo-miR-276*//tca-miR-276-3p//dan-miR-276a//der-miR-276a//dgr-miR-276a//dmo-miR-276a//dpe-miR-276a//dse-miR-276a//dsi-miR-276a//dvi-miR-276a//dwi-miR-276a//dya-miR-276a//lmi-miR-276//dpu-miR-276//api-miR-276//cqu-miR-276//nvi-miR-276//ngi-miR-276//nlo-miR-276	mature	Variant	1
AGCGAGGTATGGAGTTCCTAC	19	21	19	dme-miR-276a-5p//dme-miR-276b-5p//bmo-miR-276//tca-miR-276-5p//dgr-miR-276b*//dgr-miR-276a*//dwi-miR-276a*//dwi-miR-276b*//lmi-miR-276*//aae-miR-276*	mature	Variant	1
TGACTAGATCCACACTTATCCA	2635	22	2635	lgi-miR-279//tca-miR-279b-3p//dpu-miR-279//isc-miR-279	mature	Variant	1
AAGAGAGCTATCCGTCGACAGTC	55	23	55	dme-miR-281-2-5p//bmo-miR-281*//tca-miR-281-5p//dan-miR-281-2*//der-miR-281-2*//dgr-miR-281-2*//dmo-miR-281-2*//dpe-miR-281-2*//dse-miR-281-2*//dvi-miR-281-2*//dwi-miR-281-2*//dya-miR-281-2*//lmi-miR-281*//cqu-miR-281	mature	Variant	1
ATTGTACTTCATCAGGTGCTCGG	248	23	248	dme-miR-305-5p//dps-miR-305//ame-miR-305//aga-miR-305//bmo-miR-305//dan-miR-305//der-miR-305//dgr-miR-305//dmo-miR-305//dpe-miR-305//dse-miR-305//dvi-miR-305//dwi-miR-305//dya-miR-305//aae-miR-305//nvi-miR-305//ngi-miR-305//nlo-miR-305	mature	Variant	1
TCAGGTACTTAGTGACTCT	480	19	480	dme-miR-306-5p//dps-miR-306//dan-miR-306//der-miR-306//dgr-miR-306//dmo-miR-306//dpe-miR-306//dse-miR-306//dvi-miR-306//dwi-miR-306//dya-miR-306	mature	Exact	0
TCACAACCTCCTTGAGTGAGTG	15	22	15	lmi-miR-307	mature	Variant	1
TATTGCACTTTCCCCAGCC	2	19	2	dan-miR-311b//der-miR-311b//dya-miR-311b	mature	Variant	1
TATTGCACTTTTCCCGGCCG	3	20	3	dmo-miR-313//dvi-miR-313	mature	Variant	1
TTTTGATTGTTGCTCAGAAG	4	20	4	isc-miR-315	mature	Exact	0
GTCTTTTTCTGCTTTGCTGCC	3	21	3	ame-miR-316//api-miR-316	mature	Variant	1
TGAACACAGCTGGTGGTATCTC	15	22	15	ame-miR-317//tca-miR-317-3p//cte-miR-317//dpu-miR-317//nvi-miR-317//ngi-miR-317	mature	Exact	0
ACACACACACACACACAC	2	18	2	mmu-miR-466f-3p//mmu-miR-466i-3p	mature	Variant	1
TGCTGCCTGATAAGAGCTGTG	3	21	3	egr-miR-745//emu-miR-745	mature	Variant	1
CCAGATCTAACTCTTCCAGCTCA	844	23	844	cte-miR-750//isc-miR-750	mature	Exact	0
TAAGCGTATGGCTTTTCCCC	30	20	30	dpu-miR-965//smr-miR-965	mature	Exact	0
GAAGCTCGTTTCTACAGGTA	30	20	30	dpu-miR-993//isc-miR-993	mature	Exact	0
TACCCTGTAGATCCGAGC	18	18	18	tca-miR-993-5p//bmo-miR-993b*//bmo-miR-993a*	mature	Variant	1
TGAGATTCAACTCCTCCAA	47	19	47	cte-miR-1175//lgi-miR-1175//bmo-miR-1175-3p	mature	Exact	0
TTAGCTCAGTTGGTAGAG	17	18	17	gga-miR-1692	mature	Variant	1
TCCCACTTCTGACACCAC	33	18	33	bta-miR-2478	mature	Variant	1
CAATGCCCTTGGAAATCCC	223	19	223	tca-miR-2788-3p//hme-miR-2788*	mature	Exact	0
GAATCCCACTCCTGACAC	3	18	3	mmu-miR-3968	mature	Variant	1
GGGTCTGTAGCTCAGTTG	2	18	2	mmu-miR-5106	mature	Variant	1
AGCTCAGCGGTAGAGCAC	5	18	5	mmu-miR-5112	mature	Variant	1
TGAGATCATTGTGAAAGCTGA	28	21	28	ame-bantam//tca-bantam-3p//dpu-bantam//isc-bantam//nvi-bantam	mature	Exact	0
CGGTATACCTTCAGTATACGTA	3	22	3	dme-miR-iab-4-3p//dps-miR-iab-4-3p//tca-miR-iab-4-3p//dan-miR-iab-4-3p//der-miR-iab-4-3p//dgr-miR-iab-4-3p//dmo-miR-iab-4-3p//dpe-miR-iab-4-3p//dse-miR-iab-4-3p//dsi-miR-iab-4-3p//dvi-miR-iab-4-3p//dwi-miR-iab-4-3p//dya-miR-iab-4-3p//bmo-miR-iab-4-3p//dpu-miR-iab-4-3p//aae-miR-iab-4-3p//nvi-miR-iab-4	mature	Exact	0
ACGTATACTGAATGTATCCTG	108	21	108	dme-miR-iab-4-5p//dps-miR-iab-4-5p//ame-miR-iab-4//aga-miR-iab-4//tca-miR-iab-4-5p//dan-miR-iab-4-5p//der-miR-iab-4-5p//dgr-miR-iab-4-5p//dmo-miR-iab-4-5p//dpe-miR-iab-4-5p//dse-miR-iab-4-5p//dsi-miR-iab-4-5p//dvi-miR-iab-4-5p//dwi-miR-iab-4-5p//dya-miR-iab-4-5p//bmo-miR-iab-4-5p//dpu-miR-iab-4-5p//aae-miR-iab-4-5p//cqu-miR-iab-4//ngi-miR-iab-4	mature	Exact	0
AGGATACATTCAGTATACGT	2	20	2	dps-miR-iab-8*//dsi-miR-iab-8*	mature	Exact	0
Total miRNAs identified 55 including 3 in the early stage not present here
