# Supplementary material for: High Through-Put Sequencing of the Parhyale hawaiensis mRNAs and microRNAs to Aid Comparative Developmental Studies
Source: PLoS One. 2012 Mar 20;7(3):e33784. doi: 10.1371/journal.pone.0033784 (PMC3309017; doi:10.1371/journal.pone.0033784)
Supplement: Table S6 — MapMi homology mapping result of sequenced P. hawaiensis small RNA to the Daphnia pulex genome. (XLSX) [file pone.0033784.s006.xlsx]

## Sheet: Sheet1
Table S6: MapMi homology mapping result of sequenced Parhyale small RNA to the Daphnia pulex genome.
Sequence name	Query Sequence	mismatch	Chromosome	start	end	length	MapMi score	Exp early	Exp late
Ph_novel_1	AGGTTAGGTAATGTTAGGTTAG	1	scaffold_5153	33927	33948	22	62.1	2	0
Ph_novel_2	TGCGAGAAGTACGGGGATC	0	scaffold_4250	5278	5296	19	53.2398	3	6
Ph_novel_3	GGCGTTCTTGGCTGCGCG	1	scaffold_11	2121026	2121043	18	51.5407	54	38
Ph_novel_4	CTTGAGTCCTGAGTGGACG	1	scaffold_64	451499	451517	19	50.7667	2	0
Ph_novel_5	TTGAGTATGTCCTCGCGAGT	1	scaffold_49	256891	256910	20	50.0086	2	0
Ph_novel_6	AGGAGCCGTTGTCGTCCG	0	scaffold_1	1336698	1336715	18	48.9061	0	2
Ph_novel_7	TCTTTGGTGGTTTAGCTGTA	1	scaffold_32	69614	69633	20	48.8143	0	2
Ph_novel_8	TTGGGGTTGCTTTAGTGAG	0	scaffold_13	788021	788039	19	48.5207	2	0
Ph_novel_9	GGCCGCGTGATGAGCGCG	1	scaffold_25	860431	860448	18	47.3765	2	0
Ph_novel_10	TTGAAAACCTGCAGCTGTCCCGT	1	scaffold_74	237849	237871	23	46.5	18	19
Ph_novel_11	CCGTTGCGCTGTCGCGCC	1	scaffold_49	84010	84027	18	46.3	2	6
Ph_novel_12	TCCATCGACGGAAGATCTC	1	scaffold_19	972093	972111	19	46.23	2	0
Ph_novel_13	GGGGCGGTACATCTGTCAAACGA	0	scaffold_1482	7141	7163	23	46.0611	4	9
Ph_novel_14	TGCATTCGTTCAGGCTGCA	1	scaffold_27	880161	880179	19	45.8	5	0
Ph_novel_15	GAGAGTCTGCCCGCCTTG	1	scaffold_8	428158	428175	18	45.2046	2	2
Ph_novel_16	CCGGAAGGCCGGCACACTGG	1	scaffold_11159	299	318	20	45.05	0	4
Ph_novel_17	GTTCCAGGCTACGCTCGTC	1	scaffold_2	2005051	2005069	19	44.2064	6	86
Ph_novel_18	CGGGGCTTCCTCGACTAGA	1	scaffold_17	706560	706578	19	44.0357	2	5
Ph_novel_19	TAGGCGTGCCGATGCAAG	1	scaffold_123	175996	176013	18	43.9615	0	3
Ph_novel_20	CTACTTACTGCTGGCGGT	1	scaffold_14	941690	941707	18	43.9056	7	4
Ph_novel_21	AGCAATCACACCGGTTAG	1	scaffold_13	293248	293265	18	43.5409	2	0
Ph_novel_22	TTCCGTCGAGCGCCTCTGGC	1	scaffold_4	1924643	1924662	20	42.9275	0	2
Ph_novel_23	GTGGCCTGTTGGTCTAGGGGTA	0	scaffold_10	1396700	1396721	22	42.6853	0	4
Ph_novel_24	CGGTCCGGCTGCCCTCGG	1	scaffold_74	547078	547095	18	42.6041	0	7
Ph_novel_25	CAACCCAGACCGCCAGCTAAGGT	0	scaffold_461	100305	100327	23	42.3	0	3
Ph_novel_26	CGTGTTTGTAGTCCTGCTG	1	scaffold_47	226597	226615	19	42.1091	2	0
Ph_novel_27	GATCGCTCCCGTCTGCTT	1	scaffold_126	260109	260126	18	42.0577	0	17
Ph_novel_28	CCCGCTTCGGCAGCCGTT	1	scaffold_53	191464	191481	18	41.9994	7	2
Ph_novel_29	AGAGCTCCACAACAGACT	1	scaffold_41	47092	47109	18	41.6714	0	3
Ph_novel_30	ACCGCAACCTCCGCTCAAAG	0	scaffold_6	1220800	1220819	20	41.602	8	0
Ph_novel_31	TGTGTTTCGGGCCGCCTT	1	scaffold_293	9725	9742	18	41.5806	0	3
Ph_novel_32	GAACGATTCTGACAGCGG	0	scaffold_92	269225	269242	18	41.45	9	0
Ph_novel_33	AACGAACGAGACCTCGGC	0	scaffold_12446	800	817	18	41.4429	2	0
Ph_novel_34	CGGCGTCGCGGGCTCTCAT	0	scaffold_207	179202	179220	19	41.3773	5	22
Ph_novel_35	GCGGACGCCTTGGCCGTA	1	scaffold_78	529463	529480	18	41.3714	2	0
Ph_novel_36	GGTTCCACCCGACCGGAA	1	scaffold_51	834213	834230	18	41.3571	0	2
Ph_novel_37	CTGCCGAAGCGAGCCGCC	1	scaffold_7	1717650	1717667	18	41.2667	0	6
Ph_novel_38	TCGTGTTGCTAAAGTAGC	1	scaffold_119	372485	372502	18	41.0109	2	0
Ph_novel_39	GCTTCGCCTTGGCCGTAC	1	scaffold_7	149839	149856	18	41	4	0
Ph_novel_40	GGTACATCTGTCAAACGATAC	1	scaffold_31	422934	422954	21	40.7085	0	14
Ph_novel_41	GACTAGAACACCACCGCAA	1	scaffold_12	726356	726374	19	40.5594	3	0
Ph_novel_42	GATAACCGCTGAAAGCATCTAAGCGGG	0	scaffold_461	102044	102070	27	40.4071	2	0
Ph_novel_43	GTTGGTCTGCTCCTCCGC	1	scaffold_8	240580	240597	18	40.3488	14	23
Ph_novel_44	AAGGATTGGCTCTGAGAGTC	1	scaffold_852	6918	6937	20	40.3163	2	12
Ph_novel_45	GGTAGAACGCATCGCCGA	1	scaffold_4	314498	314515	18	40.3053	5	2
Ph_novel_46	GTGTCAGCTACTTCGTCCA	1	scaffold_44	430871	430889	19	40.2458	0	2
Ph_novel_47	ACGATAACGCAGGTGTCCCAAGGC	1	scaffold_31	422948	422971	24	40.2028	16	33
Ph_novel_48	GGAGCTATATCAGGAGCAGC	1	scaffold_129	358062	358081	20	40.1567	5	3
Ph_novel_49	GGCGTTGGATGACGCCTT	1	scaffold_43	79041	79058	18	40.15	2	0
Ph_novel_50	TGGGGCGTGCCGCTGTCG	1	scaffold_340	87188	87205	18	40.1455	3	36
Ph_novel_51	AGCAGTTCGACGATCTGAC	1	scaffold_15091	413	431	19	40.14	2	0
Mapping was carried out with default settings allowing 1bp mismatch and applying a conservative MapMi score threshold of 40 or higher.
Query sequence: sequenced Parhyale small RNA
mismatch: mismatch present in the sequence while homology mapping
Chromosome: Daphnia chromosome scaffold where the Parhayale small RNA sequence mapped
start: tart posion in the chromosome scaffold for the small RNA
end: end posion in the chromosome scaffold for the small RNA
length: length of the Parhyale small RNA
MapMi score: Score given for the mapping of the small RNA based on homology and RNA fold analysis
Exp early: expression of the sequence in the early stage (1cell-8cell embryos) library as determined by CLC count tags programme
Exp Late: expression of the sequence in the late stage (after 8-cell to germ band stage embryos) library as determined by CLC count tags programme
